# Supplementary material for: Risk factors and genetic characteristics of the carriage of hypervirulent and carbapenem-resistant Acinetobacter baumannii among pregnant women
Source: Front Microbiol. 2024 Mar 20;15:1351722. doi: 10.3389/fmicb.2024.1351722 (PMC10987950; doi:10.3389/fmicb.2024.1351722)
Supplement: Supplementary file 1 [file Table_1.XLSX]

## Sheet: Sheet1
Supplementary Table 1. Data collection and genotyping results of Acinetobacter baumannii isolates in the database for this study.
Information of Isolation					MLST				Kaptive		cgMLST by Ridom SeqSphere+
BioSample	BioProject	Country of Isolation	City of Isolation	Collection Date	ST Oxford	CC Oxford	ST Pasteur	CC Pasteur	KL Type	OCL Type	Complex Type	ClusterRS
SAMD00178087	PRJDB8528	Myanmar	Yangon	2016	195/1816	CC208	2	CC2	KL3	OCL1	6	1
SAMD00178088	PRJDB8528	Myanmar	Yangon	2016	195/1816	CC208	2	CC2	KL3	OCL1	6	1
SAMD00178100	PRJDB8528	Myanmar	Yangon	2016	195/1816	CC208	2	CC2	KL3	OCL1	6	1
SAMD00178119	PRJDB8528	Myanmar	Yangon	2017	195/1816	CC208	2	CC2	KL3	OCL1	4400	1
SAMEA104305401	PRJEB19226	Thailand		2016	195	CC208	2	CC2	KL3	OCL1	607	1
SAMEA104305382	PRJEB19226	Thailand		2016	195/1816	CC208	2	CC2	KL3	OCL1	6	1
SAMEA104305183	PRJEB19226	Thailand		2016	195/1816	CC208	2	CC2	KL3	OCL1	607	1
SAMEA104305237	PRJEB19226	Thailand		2016	195/1816	CC208	2	CC2	KL3	OCL1	607	1
SAMEA104305244	PRJEB19226	Thailand		2016	195/1816	CC208	2	CC2	KL3	OCL1	607	1
SAMEA104305393	PRJEB19226	Thailand		2016	195/1816	CC208	2	CC2	KL3	OCL1	607	1
SAMEA104305398	PRJEB19226	Thailand		2016	195/1816	CC208	2	CC2	KL3	OCL1	607	1
SAMEA104305392	PRJEB19226	Thailand		2016	195/1816	CC208	2	CC2	KL3	OCL1	607	1
SAMEA104305395	PRJEB19226	Thailand		2016	195/1816	CC208	2	CC2	KL3	OCL1	607	1
SAMEA104305243	PRJEB19226	Thailand		2016	195/1816	CC208	2	CC2	KL3	OCL1	790	1
SAMEA5396087	PRJEB31555	Germany		2013	195/1816	CC208	2	CC2	KL3	OCL1	1765	1
SAMEA7451170	PRJEB40828	Germany		2012	195/1816	CC208	2	CC2	KL3	OCL1	5222	1
SAMEA8218222	PRJEB43552	Viet Nam		2017	195/1816	CC208	2	CC2	KL3	OCL1	4478	1
SAMEA8218223	PRJEB43552	Viet Nam		2017	195/1816	CC208	2	CC2	KL3	OCL1	4478	1
SAMN02583749	PRJNA234343	China		2012	195/1816	CC208	2	CC2	KL3	OCL1	6	1
SAMN02714232	PRJNA238628	Malaysia	Kuala Terengganu, Terengganu	2011	195/1816	CC208	2	CC2	KL3	OCL1	6	1
SAMN03418027	PRJNA255268	Malaysia		2009	195/1816	CC208	2	CC2	KL3	OCL1	6	1
SAMN03080630	PRJNA255268	Thailand	Bangkok	2010	195/1816	CC208	2	CC2	KL3	OCL1	790	1
SAMN02911795	PRJNA255268	Thailand	Bangkok	2010	195/1816	CC208	2	CC2	KL3	OCL1	793	1
SAMN04339712	PRJNA278886	USA	Boston	2015	195/1816	CC208	2	CC2	KL3	OCL1	715	1
SAMN03576364	PRJNA282609	Sweden	Skane	2013	195/1816	CC208	2	CC2	KL3	OCL1	4151	1
SAMN03579460	PRJNA282778	Malaysia		2013	195/1816	CC208	2	CC2	KL3	OCL1	229	1
SAMN20675032	PRJNA288601	USA		2021	195	CC208	2	CC2	KL3	OCL1	3901	1
SAMN17039465	PRJNA288601	USA		2020	195/1816	CC208	2	CC2	KL3	OCL1	3097	1
SAMN18636531	PRJNA288601	USA		2021	195/1816	CC208	2	CC2	KL3	OCL1	3097	1
SAMN20675008	PRJNA288601	USA		2021	195/1816	CC208	2	CC2	KL3	OCL1	3097	1
SAMN14792122	PRJNA288601	USA		2020	195/1816	CC208	2	CC2	KL3	OCL1	3800	1
SAMN14792076	PRJNA288601	USA		2019	195/1816	CC208	2	CC2	KL3	OCL1	3800	1
SAMN15907099	PRJNA288601	USA		2020	195/1816	CC208	2	CC2	KL3	OCL1	3800	1
SAMN15907215	PRJNA288601	USA		2020	195/1816	CC208	2	CC2	KL3	OCL1	3800	1
SAMN15907214	PRJNA288601	USA		2020	195/1816	CC208	2	CC2	KL3	OCL1	3800	1
SAMN15907213	PRJNA288601	USA		2020	195/1816	CC208	2	CC2	KL3	OCL1	3800	1
SAMN15907212	PRJNA288601	USA		2020	195/1816	CC208	2	CC2	KL3	OCL1	3800	1
SAMN15907211	PRJNA288601	USA		2020	195/1816	CC208	2	CC2	KL3	OCL1	3800	1
SAMN15907210	PRJNA288601	USA		2020	195/1816	CC208	2	CC2	KL3	OCL1	3800	1
SAMN15907209	PRJNA288601	USA		2020	195/1816	CC208	2	CC2	KL3	OCL1	3800	1
SAMN15907208	PRJNA288601	USA		2020	195/1816	CC208	2	CC2	KL3	OCL1	3800	1
SAMN15907205	PRJNA288601	USA		2020	195/1816	CC208	2	CC2	KL3	OCL1	3800	1
SAMN15907202	PRJNA288601	USA		2020	195/1816	CC208	2	CC2	KL3	OCL1	3800	1
SAMN15907201	PRJNA288601	USA		2020	195/1816	CC208	2	CC2	KL3	OCL1	3800	1
SAMN15907197	PRJNA288601	USA		2020	195/1816	CC208	2	CC2	KL3	OCL1	3800	1
SAMN15907192	PRJNA288601	USA		2020	195/1816	CC208	2	CC2	KL3	OCL1	3800	1
SAMN15907183	PRJNA288601	USA		2020	195/1816	CC208	2	CC2	KL3	OCL1	3800	1
SAMN15907182	PRJNA288601	USA		2020	195/1816	CC208	2	CC2	KL3	OCL1	3800	1
SAMN16294001	PRJNA288601	USA		2020	195/1816	CC208	2	CC2	KL3	OCL1	3800	1
SAMN16293981	PRJNA288601	USA		2020	195/1816	CC208	2	CC2	KL3	OCL1	3800	1
SAMN16505103	PRJNA288601	USA		2020	195/1816	CC208	2	CC2	KL3	OCL1	3800	1
SAMN16505102	PRJNA288601	USA		2020	195/1816	CC208	2	CC2	KL3	OCL1	3800	1
SAMN16505101	PRJNA288601	USA		2020	195/1816	CC208	2	CC2	KL3	OCL1	3800	1
SAMN16505097	PRJNA288601	USA		2020	195/1816	CC208	2	CC2	KL3	OCL1	3800	1
SAMN16574780	PRJNA288601	USA		2020	195/1816	CC208	2	CC2	KL3	OCL1	3800	1
SAMN16574778	PRJNA288601	USA		2020	195/1816	CC208	2	CC2	KL3	OCL1	3800	1
SAMN16729811	PRJNA288601	USA		2020	195/1816	CC208	2	CC2	KL3	OCL1	3800	1
SAMN16729810	PRJNA288601	USA		2020	195/1816	CC208	2	CC2	KL3	OCL1	3800	1
SAMN16729809	PRJNA288601	USA		2020	195/1816	CC208	2	CC2	KL3	OCL1	3800	1
SAMN16729808	PRJNA288601	USA		2020	195/1816	CC208	2	CC2	KL3	OCL1	3800	1
SAMN17039480	PRJNA288601	USA		2020	195/1816	CC208	2	CC2	KL3	OCL1	3800	1
SAMN17039469	PRJNA288601	USA		2020	195/1816	CC208	2	CC2	KL3	OCL1	3800	1
SAMN17220841	PRJNA288601	USA		2020	195/1816	CC208	2	CC2	KL3	OCL1	3800	1
SAMN17220787	PRJNA288601	USA		2020	195/1816	CC208	2	CC2	KL3	OCL1	3800	1
SAMN17220786	PRJNA288601	USA		2020	195/1816	CC208	2	CC2	KL3	OCL1	3800	1
SAMN17220785	PRJNA288601	USA		2020	195/1816	CC208	2	CC2	KL3	OCL1	3800	1
SAMN17220810	PRJNA288601	USA		2020	195/1816	CC208	2	CC2	KL3	OCL1	3800	1
SAMN17220806	PRJNA288601	USA		2020	195/1816	CC208	2	CC2	KL3	OCL1	3800	1
SAMN17220805	PRJNA288601	USA		2020	195/1816	CC208	2	CC2	KL3	OCL1	3800	1
SAMN17220802	PRJNA288601	USA		2020	195/1816	CC208	2	CC2	KL3	OCL1	3800	1
SAMN17220798	PRJNA288601	USA		2020	195/1816	CC208	2	CC2	KL3	OCL1	3800	1
SAMN17220797	PRJNA288601	USA		2020	195/1816	CC208	2	CC2	KL3	OCL1	3800	1
SAMN17308411	PRJNA288601	USA		2020	195/1816	CC208	2	CC2	KL3	OCL1	3800	1
SAMN17815189	PRJNA288601	USA		2020	195/1816	CC208	2	CC2	KL3	OCL1	3800	1
SAMN17815185	PRJNA288601	USA		2021	195/1816	CC208	2	CC2	KL3	OCL1	3800	1
SAMN17815172	PRJNA288601	USA		2021	195/1816	CC208	2	CC2	KL3	OCL1	3800	1
SAMN17815162	PRJNA288601	USA		2020	195/1816	CC208	2	CC2	KL3	OCL1	3800	1
SAMN17815145	PRJNA288601	USA		2020	195/1816	CC208	2	CC2	KL3	OCL1	3800	1
SAMN18006787	PRJNA288601	USA		2021	195/1816	CC208	2	CC2	KL3	OCL1	3800	1
SAMN18313922	PRJNA288601	USA		2021	195/1816	CC208	2	CC2	KL3	OCL1	3800	1
SAMN18313908	PRJNA288601	USA		2021	195/1816	CC208	2	CC2	KL3	OCL1	3800	1
SAMN18313892	PRJNA288601	USA		2020	195/1816	CC208	2	CC2	KL3	OCL1	3800	1
SAMN18313890	PRJNA288601	USA		2020	195/1816	CC208	2	CC2	KL3	OCL1	3800	1
SAMN18313888	PRJNA288601	USA		2020	195/1816	CC208	2	CC2	KL3	OCL1	3800	1
SAMN18636584	PRJNA288601	USA		2021	195/1816	CC208	2	CC2	KL3	OCL1	3800	1
SAMN18636562	PRJNA288601	USA		2021	195/1816	CC208	2	CC2	KL3	OCL1	3800	1
SAMN18636561	PRJNA288601	USA		2021	195/1816	CC208	2	CC2	KL3	OCL1	3800	1
SAMN18636559	PRJNA288601	USA		2021	195/1816	CC208	2	CC2	KL3	OCL1	3800	1
SAMN18636600	PRJNA288601	USA		2021	195/1816	CC208	2	CC2	KL3	OCL1	3800	1
SAMN18636589	PRJNA288601	USA		2021	195/1816	CC208	2	CC2	KL3	OCL1	3800	1
SAMN18636549	PRJNA288601	USA		2021	195/1816	CC208	2	CC2	KL3	OCL1	3800	1
SAMN18636540	PRJNA288601	USA		2021	195/1816	CC208	2	CC2	KL3	OCL1	3800	1
SAMN18636536	PRJNA288601	USA		2021	195/1816	CC208	2	CC2	KL3	OCL1	3800	1
SAMN19026391	PRJNA288601	USA		2021	195/1816	CC208	2	CC2	KL3	OCL1	3800	1
SAMN19026389	PRJNA288601	USA		2021	195/1816	CC208	2	CC2	KL3	OCL1	3800	1
SAMN19026388	PRJNA288601	USA		2021	195/1816	CC208	2	CC2	KL3	OCL1	3800	1
SAMN19026461	PRJNA288601	USA		2021	195/1816	CC208	2	CC2	KL3	OCL1	3800	1
SAMN19026460	PRJNA288601	USA		2021	195/1816	CC208	2	CC2	KL3	OCL1	3800	1
SAMN19026458	PRJNA288601	USA		2021	195/1816	CC208	2	CC2	KL3	OCL1	3800	1
SAMN19026445	PRJNA288601	USA		2021	195/1816	CC208	2	CC2	KL3	OCL1	3800	1
SAMN19026422	PRJNA288601	USA		2021	195/1816	CC208	2	CC2	KL3	OCL1	3800	1
SAMN19317612	PRJNA288601	USA		2021	195/1816	CC208	2	CC2	KL3	OCL1	3800	1
SAMN19317602	PRJNA288601	USA		2021	195/1816	CC208	2	CC2	KL3	OCL1	3800	1
SAMN19317601	PRJNA288601	USA		2021	195/1816	CC208	2	CC2	KL3	OCL1	3800	1
SAMN19317591	PRJNA288601	USA		2021	195/1816	CC208	2	CC2	KL3	OCL1	3800	1
SAMN19317578	PRJNA288601	USA		2021	195/1816	CC208	2	CC2	KL3	OCL1	3800	1
SAMN19677603	PRJNA288601	USA		2021	195/1816	CC208	2	CC2	KL3	OCL1	3800	1
SAMN19677602	PRJNA288601	USA		2021	195/1816	CC208	2	CC2	KL3	OCL1	3800	1
SAMN19677645	PRJNA288601	USA		2021	195/1816	CC208	2	CC2	KL3	OCL1	3800	1
SAMN19677629	PRJNA288601	USA		2021	195/1816	CC208	2	CC2	KL3	OCL1	3800	1
SAMN19677613	PRJNA288601	USA		2021	195/1816	CC208	2	CC2	KL3	OCL1	3800	1
SAMN19677597	PRJNA288601	USA		2021	195/1816	CC208	2	CC2	KL3	OCL1	3800	1
SAMN19952160	PRJNA288601	USA		2021	195/1816	CC208	2	CC2	KL3	OCL1	3800	1
SAMN19952159	PRJNA288601	USA		2021	195/1816	CC208	2	CC2	KL3	OCL1	3800	1
SAMN20344486	PRJNA288601	USA		2021	195/1816	CC208	2	CC2	KL3	OCL1	3800	1
SAMN20344473	PRJNA288601	USA		2021	195/1816	CC208	2	CC2	KL3	OCL1	3800	1
SAMN20344460	PRJNA288601	USA		2021	195/1816	CC208	2	CC2	KL3	OCL1	3800	1
SAMN20344455	PRJNA288601	USA		2021	195/1816	CC208	2	CC2	KL3	OCL1	3800	1
SAMN20344452	PRJNA288601	USA		2021	195/1816	CC208	2	CC2	KL3	OCL1	3800	1
SAMN20675057	PRJNA288601	USA		2021	195/1816	CC208	2	CC2	KL3	OCL1	3800	1
SAMN20675052	PRJNA288601	USA		2021	195/1816	CC208	2	CC2	KL3	OCL1	3800	1
SAMN20675026	PRJNA288601	USA		2021	195/1816	CC208	2	CC2	KL3	OCL1	3800	1
SAMN20675018	PRJNA288601	USA		2021	195/1816	CC208	2	CC2	KL3	OCL1	3800	1
SAMN20675002	PRJNA288601	USA		2021	195/1816	CC208	2	CC2	KL3	OCL1	3800	1
SAMN20675001	PRJNA288601	USA		2021	195/1816	CC208	2	CC2	KL3	OCL1	3800	1
SAMN20675000	PRJNA288601	USA		2021	195/1816	CC208	2	CC2	KL3	OCL1	3800	1
SAMN20674998	PRJNA288601	USA		2021	195/1816	CC208	2	CC2	KL3	OCL1	3800	1
SAMN20674988	PRJNA288601	USA		2021	195/1816	CC208	2	CC2	KL3	OCL1	3800	1
SAMN21493893	PRJNA288601	USA		2021	195/1816	CC208	2	CC2	KL3	OCL1	3800	1
SAMN21493881	PRJNA288601	USA		2021	195/1816	CC208	2	CC2	KL3	OCL1	3800	1
SAMN21493824	PRJNA288601	USA		2021	195/1816	CC208	2	CC2	KL3	OCL1	3800	1
SAMN21924089	PRJNA288601	USA		2021	195/1816	CC208	2	CC2	KL3	OCL1	3800	1
SAMN21924087	PRJNA288601	USA		2021	195/1816	CC208	2	CC2	KL3	OCL1	3800	1
SAMN21924075	PRJNA288601	USA		2021	195/1816	CC208	2	CC2	KL3	OCL1	3800	1
SAMN14792010	PRJNA288601	USA		2019	195/1816	CC208	2	CC2	KL3	OCL1	3824	1
SAMN15907169	PRJNA288601	USA		2020	195/1816	CC208	2	CC2	KL3	OCL1	3824	1
SAMN15907106	PRJNA288601	USA		2020	195/1816	CC208	2	CC2	KL3	OCL1	3824	1
SAMN15907098	PRJNA288601	USA		2020	195/1816	CC208	2	CC2	KL3	OCL1	3824	1
SAMN16505113	PRJNA288601	USA		2020	195/1816	CC208	2	CC2	KL3	OCL1	3824	1
SAMN16505111	PRJNA288601	USA		2020	195/1816	CC208	2	CC2	KL3	OCL1	3824	1
SAMN16574781	PRJNA288601	USA		2020	195/1816	CC208	2	CC2	KL3	OCL1	3824	1
SAMN16822481	PRJNA288601	USA		2020	195/1816	CC208	2	CC2	KL3	OCL1	3824	1
SAMN17039456	PRJNA288601	USA		2020	195/1816	CC208	2	CC2	KL3	OCL1	3824	1
SAMN17039455	PRJNA288601	USA		2020	195/1816	CC208	2	CC2	KL3	OCL1	3824	1
SAMN17039474	PRJNA288601	USA		2020	195/1816	CC208	2	CC2	KL3	OCL1	3824	1
SAMN17220823	PRJNA288601	USA		2020	195/1816	CC208	2	CC2	KL3	OCL1	3824	1
SAMN17220822	PRJNA288601	USA		2020	195/1816	CC208	2	CC2	KL3	OCL1	3824	1
SAMN17220819	PRJNA288601	USA		2020	195/1816	CC208	2	CC2	KL3	OCL1	3824	1
SAMN17220818	PRJNA288601	USA		2020	195/1816	CC208	2	CC2	KL3	OCL1	3824	1
SAMN17220816	PRJNA288601	USA		2020	195/1816	CC208	2	CC2	KL3	OCL1	3824	1
SAMN17220811	PRJNA288601	USA		2020	195/1816	CC208	2	CC2	KL3	OCL1	3824	1
SAMN17220808	PRJNA288601	USA		2020	195/1816	CC208	2	CC2	KL3	OCL1	3824	1
SAMN17220795	PRJNA288601	USA		2020	195/1816	CC208	2	CC2	KL3	OCL1	3824	1
SAMN17220794	PRJNA288601	USA		2020	195/1816	CC208	2	CC2	KL3	OCL1	3824	1
SAMN17815150	PRJNA288601	USA		2020	195/1816	CC208	2	CC2	KL3	OCL1	3824	1
SAMN17815187	PRJNA288601	USA		2020	195/1816	CC208	2	CC2	KL3	OCL1	3824	1
SAMN17815148	PRJNA288601	USA		2020	195/1816	CC208	2	CC2	KL3	OCL1	3824	1
SAMN17815174	PRJNA288601	USA		2020	195/1816	CC208	2	CC2	KL3	OCL1	3824	1
SAMN17815173	PRJNA288601	USA		2021	195/1816	CC208	2	CC2	KL3	OCL1	3824	1
SAMN17815167	PRJNA288601	USA		2020	195/1816	CC208	2	CC2	KL3	OCL1	3824	1
SAMN17815166	PRJNA288601	USA		2020	195/1816	CC208	2	CC2	KL3	OCL1	3824	1
SAMN17815161	PRJNA288601	USA		2020	195/1816	CC208	2	CC2	KL3	OCL1	3824	1
SAMN18006771	PRJNA288601	USA		2021	195/1816	CC208	2	CC2	KL3	OCL1	3824	1
SAMN18006769	PRJNA288601	USA		2021	195/1816	CC208	2	CC2	KL3	OCL1	3824	1
SAMN18313911	PRJNA288601	USA		2021	195/1816	CC208	2	CC2	KL3	OCL1	3824	1
SAMN18313912	PRJNA288601	USA		2021	195/1816	CC208	2	CC2	KL3	OCL1	3824	1
SAMN18313879	PRJNA288601	USA		2021	195/1816	CC208	2	CC2	KL3	OCL1	3824	1
SAMN18313875	PRJNA288601	USA		2021	195/1816	CC208	2	CC2	KL3	OCL1	3824	1
SAMN18313870	PRJNA288601	USA		2021	195/1816	CC208	2	CC2	KL3	OCL1	3824	1
SAMN18313867	PRJNA288601	USA		2021	195/1816	CC208	2	CC2	KL3	OCL1	3824	1
SAMN18313920	PRJNA288601	USA		2021	195/1816	CC208	2	CC2	KL3	OCL1	3824	1
SAMN18313921	PRJNA288601	USA		2021	195/1816	CC208	2	CC2	KL3	OCL1	3824	1
SAMN18313926	PRJNA288601	USA		2021	195/1816	CC208	2	CC2	KL3	OCL1	3824	1
SAMN18313913	PRJNA288601	USA		2021	195/1816	CC208	2	CC2	KL3	OCL1	3824	1
SAMN18636527	PRJNA288601	USA		2021	195/1816	CC208	2	CC2	KL3	OCL1	3824	1
SAMN18636526	PRJNA288601	USA		2021	195/1816	CC208	2	CC2	KL3	OCL1	3824	1
SAMN18636565	PRJNA288601	USA		2021	195/1816	CC208	2	CC2	KL3	OCL1	3824	1
SAMN18636594	PRJNA288601	USA		2021	195/1816	CC208	2	CC2	KL3	OCL1	3824	1
SAMN18636558	PRJNA288601	USA		2021	195/1816	CC208	2	CC2	KL3	OCL1	3824	1
SAMN18636543	PRJNA288601	USA		2021	195/1816	CC208	2	CC2	KL3	OCL1	3824	1
SAMN18636538	PRJNA288601	USA		2021	195/1816	CC208	2	CC2	KL3	OCL1	3824	1
SAMN19026414	PRJNA288601	USA		2021	195/1816	CC208	2	CC2	KL3	OCL1	3824	1
SAMN19026394	PRJNA288601	USA		2021	195/1816	CC208	2	CC2	KL3	OCL1	3824	1
SAMN19026459	PRJNA288601	USA		2021	195/1816	CC208	2	CC2	KL3	OCL1	3824	1
SAMN19026457	PRJNA288601	USA		2021	195/1816	CC208	2	CC2	KL3	OCL1	3824	1
SAMN19026447	PRJNA288601	USA		2021	195/1816	CC208	2	CC2	KL3	OCL1	3824	1
SAMN19026439	PRJNA288601	USA		2021	195/1816	CC208	2	CC2	KL3	OCL1	3824	1
SAMN19026374	PRJNA288601	USA		2021	195/1816	CC208	2	CC2	KL3	OCL1	3824	1
SAMN19317608	PRJNA288601	USA		2021	195/1816	CC208	2	CC2	KL3	OCL1	3824	1
SAMN19317595	PRJNA288601	USA		2021	195/1816	CC208	2	CC2	KL3	OCL1	3824	1
SAMN19317592	PRJNA288601	USA		2021	195/1816	CC208	2	CC2	KL3	OCL1	3824	1
SAMN19317589	PRJNA288601	USA		2021	195/1816	CC208	2	CC2	KL3	OCL1	3824	1
SAMN19317574	PRJNA288601	USA		2021	195/1816	CC208	2	CC2	KL3	OCL1	3824	1
SAMN19317554	PRJNA288601	USA		2021	195/1816	CC208	2	CC2	KL3	OCL1	3824	1
SAMN19677606	PRJNA288601	USA		2021	195/1816	CC208	2	CC2	KL3	OCL1	3824	1
SAMN19677648	PRJNA288601	USA		2021	195/1816	CC208	2	CC2	KL3	OCL1	3824	1
SAMN19677647	PRJNA288601	USA		2021	195/1816	CC208	2	CC2	KL3	OCL1	3824	1
SAMN19677641	PRJNA288601	USA		2021	195/1816	CC208	2	CC2	KL3	OCL1	3824	1
SAMN19677640	PRJNA288601	USA		2021	195/1816	CC208	2	CC2	KL3	OCL1	3824	1
SAMN19677630	PRJNA288601	USA		2021	195/1816	CC208	2	CC2	KL3	OCL1	3824	1
SAMN19677625	PRJNA288601	USA		2021	195/1816	CC208	2	CC2	KL3	OCL1	3824	1
SAMN19677622	PRJNA288601	USA		2021	195/1816	CC208	2	CC2	KL3	OCL1	3824	1
SAMN19677616	PRJNA288601	USA		2021	195/1816	CC208	2	CC2	KL3	OCL1	3824	1
SAMN19677611	PRJNA288601	USA		2021	195/1816	CC208	2	CC2	KL3	OCL1	3824	1
SAMN19952147	PRJNA288601	USA		2021	195/1816	CC208	2	CC2	KL3	OCL1	3824	1
SAMN20344496	PRJNA288601	USA		2021	195/1816	CC208	2	CC2	KL3	OCL1	3824	1
SAMN20344495	PRJNA288601	USA		2021	195/1816	CC208	2	CC2	KL3	OCL1	3824	1
SAMN20344494	PRJNA288601	USA		2021	195/1816	CC208	2	CC2	KL3	OCL1	3824	1
SAMN20344490	PRJNA288601	USA		2021	195/1816	CC208	2	CC2	KL3	OCL1	3824	1
SAMN20344487	PRJNA288601	USA		2021	195/1816	CC208	2	CC2	KL3	OCL1	3824	1
SAMN20344433	PRJNA288601	USA		2021	195/1816	CC208	2	CC2	KL3	OCL1	3824	1
SAMN20344485	PRJNA288601	USA		2021	195/1816	CC208	2	CC2	KL3	OCL1	3824	1
SAMN20344469	PRJNA288601	USA		2021	195/1816	CC208	2	CC2	KL3	OCL1	3824	1
SAMN20344467	PRJNA288601	USA		2021	195/1816	CC208	2	CC2	KL3	OCL1	3824	1
SAMN20344463	PRJNA288601	USA		2021	195/1816	CC208	2	CC2	KL3	OCL1	3824	1
SAMN20344459	PRJNA288601	USA		2021	195/1816	CC208	2	CC2	KL3	OCL1	3824	1
SAMN20344454	PRJNA288601	USA		2021	195/1816	CC208	2	CC2	KL3	OCL1	3824	1
SAMN20344450	PRJNA288601	USA		2021	195/1816	CC208	2	CC2	KL3	OCL1	3824	1
SAMN20344449	PRJNA288601	USA		2021	195/1816	CC208	2	CC2	KL3	OCL1	3824	1
SAMN20344446	PRJNA288601	USA		2021	195/1816	CC208	2	CC2	KL3	OCL1	3824	1
SAMN20344440	PRJNA288601	USA		2021	195/1816	CC208	2	CC2	KL3	OCL1	3824	1
SAMN20344438	PRJNA288601	USA		2021	195/1816	CC208	2	CC2	KL3	OCL1	3824	1
SAMN20344428	PRJNA288601	USA		2021	195/1816	CC208	2	CC2	KL3	OCL1	3824	1
SAMN20675055	PRJNA288601	USA		2021	195/1816	CC208	2	CC2	KL3	OCL1	3824	1
SAMN20675045	PRJNA288601	USA		2021	195/1816	CC208	2	CC2	KL3	OCL1	3824	1
SAMN20674982	PRJNA288601	USA		2021	195/1816	CC208	2	CC2	KL3	OCL1	3824	1
SAMN20675041	PRJNA288601	USA		2021	195/1816	CC208	2	CC2	KL3	OCL1	3824	1
SAMN20675038	PRJNA288601	USA		2021	195/1816	CC208	2	CC2	KL3	OCL1	3824	1
SAMN20674981	PRJNA288601	USA		2021	195/1816	CC208	2	CC2	KL3	OCL1	3824	1
SAMN20675033	PRJNA288601	USA		2021	195/1816	CC208	2	CC2	KL3	OCL1	3824	1
SAMN20675030	PRJNA288601	USA		2021	195/1816	CC208	2	CC2	KL3	OCL1	3824	1
SAMN20675029	PRJNA288601	USA		2021	195/1816	CC208	2	CC2	KL3	OCL1	3824	1
SAMN20675016	PRJNA288601	USA		2021	195/1816	CC208	2	CC2	KL3	OCL1	3824	1
SAMN20675010	PRJNA288601	USA		2021	195/1816	CC208	2	CC2	KL3	OCL1	3824	1
SAMN20675007	PRJNA288601	USA		2021	195/1816	CC208	2	CC2	KL3	OCL1	3824	1
SAMN20675006	PRJNA288601	USA		2021	195/1816	CC208	2	CC2	KL3	OCL1	3824	1
SAMN20674977	PRJNA288601	USA		2021	195/1816	CC208	2	CC2	KL3	OCL1	3824	1
SAMN20674987	PRJNA288601	USA		2021	195/1816	CC208	2	CC2	KL3	OCL1	3824	1
SAMN20960121	PRJNA288601	USA		2021	195/1816	CC208	2	CC2	KL3	OCL1	3824	1
SAMN20960119	PRJNA288601	USA		2021	195/1816	CC208	2	CC2	KL3	OCL1	3824	1
SAMN20960118	PRJNA288601	USA		2021	195/1816	CC208	2	CC2	KL3	OCL1	3824	1
SAMN20960117	PRJNA288601	USA		2021	195/1816	CC208	2	CC2	KL3	OCL1	3824	1
SAMN20960137	PRJNA288601	USA		2021	195/1816	CC208	2	CC2	KL3	OCL1	3824	1
SAMN20960136	PRJNA288601	USA		2021	195/1816	CC208	2	CC2	KL3	OCL1	3824	1
SAMN20960134	PRJNA288601	USA		2021	195/1816	CC208	2	CC2	KL3	OCL1	3824	1
SAMN20960127	PRJNA288601	USA		2021	195/1816	CC208	2	CC2	KL3	OCL1	3824	1
SAMN20960125	PRJNA288601	USA		2021	195/1816	CC208	2	CC2	KL3	OCL1	3824	1
SAMN20960124	PRJNA288601	USA		2021	195/1816	CC208	2	CC2	KL3	OCL1	3824	1
SAMN20960122	PRJNA288601	USA		2021	195/1816	CC208	2	CC2	KL3	OCL1	3824	1
SAMN20960113	PRJNA288601	USA		2021	195/1816	CC208	2	CC2	KL3	OCL1	3824	1
SAMN21493913	PRJNA288601	USA		2021	195/1816	CC208	2	CC2	KL3	OCL1	3824	1
SAMN21493907	PRJNA288601	USA		2021	195/1816	CC208	2	CC2	KL3	OCL1	3824	1
SAMN21493906	PRJNA288601	USA		2021	195/1816	CC208	2	CC2	KL3	OCL1	3824	1
SAMN21493896	PRJNA288601	USA		2021	195/1816	CC208	2	CC2	KL3	OCL1	3824	1
SAMN21493883	PRJNA288601	USA		2021	195/1816	CC208	2	CC2	KL3	OCL1	3824	1
SAMN21493880	PRJNA288601	USA		2021	195/1816	CC208	2	CC2	KL3	OCL1	3824	1
SAMN21493861	PRJNA288601	USA		2021	195/1816	CC208	2	CC2	KL3	OCL1	3824	1
SAMN21493858	PRJNA288601	USA		2021	195/1816	CC208	2	CC2	KL3	OCL1	3824	1
SAMN21493857	PRJNA288601	USA		2021	195/1816	CC208	2	CC2	KL3	OCL1	3824	1
SAMN21493823	PRJNA288601	USA		2021	195/1816	CC208	2	CC2	KL3	OCL1	3824	1
SAMN21493822	PRJNA288601	USA		2021	195/1816	CC208	2	CC2	KL3	OCL1	3824	1
SAMN21924057	PRJNA288601	USA		2021	195/1816	CC208	2	CC2	KL3	OCL1	3824	1
SAMN21924090	PRJNA288601	USA		2021	195/1816	CC208	2	CC2	KL3	OCL1	3824	1
SAMN21924074	PRJNA288601	USA		2021	195/1816	CC208	2	CC2	KL3	OCL1	3824	1
SAMN21924054	PRJNA288601	USA		2021	195/1816	CC208	2	CC2	KL3	OCL1	3824	1
SAMN16574777	PRJNA288601	USA		2020	195/1816	CC208	2	CC2	KL3	OCL1	3826	1
SAMN17815186	PRJNA288601	USA		2021	195/1816	CC208	2	CC2	KL3	OCL1	3826	1
SAMN14792121	PRJNA288601	USA		2020	195/1816	CC208	2	CC2	KL3	OCL1	3828	1
SAMN16294026	PRJNA288601	USA		2020	195/1816	CC208	2	CC2	KL3	OCL1	3828	1
SAMN17039454	PRJNA288601	USA		2020	195/1816	CC208	2	CC2	KL3	OCL1	3828	1
SAMN17039476	PRJNA288601	USA		2020	195/1816	CC208	2	CC2	KL3	OCL1	3828	1
SAMN17039475	PRJNA288601	USA		2020	195/1816	CC208	2	CC2	KL3	OCL1	3828	1
SAMN17039470	PRJNA288601	USA		2020	195/1816	CC208	2	CC2	KL3	OCL1	3828	1
SAMN17039467	PRJNA288601	USA		2020	195/1816	CC208	2	CC2	KL3	OCL1	3828	1
SAMN17220835	PRJNA288601	USA		2020	195/1816	CC208	2	CC2	KL3	OCL1	3828	1
SAMN17220809	PRJNA288601	USA		2020	195/1816	CC208	2	CC2	KL3	OCL1	3828	1
SAMN17815184	PRJNA288601	USA		2021	195/1816	CC208	2	CC2	KL3	OCL1	3828	1
SAMN17815163	PRJNA288601	USA		2020	195/1816	CC208	2	CC2	KL3	OCL1	3828	1
SAMN17815155	PRJNA288601	USA		2020	195/1816	CC208	2	CC2	KL3	OCL1	3828	1
SAMN18006756	PRJNA288601	USA		2021	195/1816	CC208	2	CC2	KL3	OCL1	3828	1
SAMN18006772	PRJNA288601	USA		2021	195/1816	CC208	2	CC2	KL3	OCL1	3828	1
SAMN18313901	PRJNA288601	USA		2021	195/1816	CC208	2	CC2	KL3	OCL1	3828	1
SAMN18313923	PRJNA288601	USA		2021	195/1816	CC208	2	CC2	KL3	OCL1	3828	1
SAMN18313899	PRJNA288601	USA		2021	195/1816	CC208	2	CC2	KL3	OCL1	3828	1
SAMN18313891	PRJNA288601	USA		2020	195/1816	CC208	2	CC2	KL3	OCL1	3828	1
SAMN18636564	PRJNA288601	USA		2021	195/1816	CC208	2	CC2	KL3	OCL1	3828	1
SAMN18636544	PRJNA288601	USA		2002	195/1816	CC208	2	CC2	KL3	OCL1	3828	1
SAMN18636533	PRJNA288601	USA		2021	195/1816	CC208	2	CC2	KL3	OCL1	3828	1
SAMN18636532	PRJNA288601	USA		2021	195/1816	CC208	2	CC2	KL3	OCL1	3828	1
SAMN19317617	PRJNA288601	USA		2021	195/1816	CC208	2	CC2	KL3	OCL1	3828	1
SAMN19317572	PRJNA288601	USA		2021	195/1816	CC208	2	CC2	KL3	OCL1	3828	1
SAMN19677639	PRJNA288601	USA		2021	195/1816	CC208	2	CC2	KL3	OCL1	3828	1
SAMN19677638	PRJNA288601	USA		2021	195/1816	CC208	2	CC2	KL3	OCL1	3828	1
SAMN19952158	PRJNA288601	USA		2021	195/1816	CC208	2	CC2	KL3	OCL1	3828	1
SAMN20344448	PRJNA288601	USA		2021	195/1816	CC208	2	CC2	KL3	OCL1	3828	1
SAMN20674985	PRJNA288601	USA		2021	195/1816	CC208	2	CC2	KL3	OCL1	3828	1
SAMN17815176	PRJNA288601	USA		2020	195/1816	CC208	2	CC2	KL3	OCL1	3831	1
SAMN17815175	PRJNA288601	USA		2020	195/1816	CC208	2	CC2	KL3	OCL1	3831	1
SAMN17815171	PRJNA288601	USA		2021	195/1816	CC208	2	CC2	KL3	OCL1	3832	1
SAMN20675037	PRJNA288601	USA		2021	195/1816	CC208	2	CC2	KL3	OCL1	3832	1
SAMN15907200	PRJNA288601	USA		2020	195/1816	CC208	2	CC2	KL3	OCL1	3837	1
SAMN15907199	PRJNA288601	USA		2020	195/1816	CC208	2	CC2	KL3	OCL1	3837	1
SAMN15907198	PRJNA288601	USA		2020	195/1816	CC208	2	CC2	KL3	OCL1	3837	1
SAMN15907196	PRJNA288601	USA		2020	195/1816	CC208	2	CC2	KL3	OCL1	3837	1
SAMN15907195	PRJNA288601	USA		2020	195/1816	CC208	2	CC2	KL3	OCL1	3837	1
SAMN15907194	PRJNA288601	USA		2020	195/1816	CC208	2	CC2	KL3	OCL1	3837	1
SAMN18313903	PRJNA288601	USA		2021	195/1816	CC208	2	CC2	KL3	OCL1	3837	1
SAMN18636548	PRJNA288601	USA		2021	195/1816	CC208	2	CC2	KL3	OCL1	3837	1
SAMN20344439	PRJNA288601	USA		2021	195/1816	CC208	2	CC2	KL3	OCL1	3837	1
SAMN20674999	PRJNA288601	USA		2021	195/1816	CC208	2	CC2	KL3	OCL1	3837	1
SAMN20960128	PRJNA288601	USA		2021	195/1816	CC208	2	CC2	KL3	OCL1	3837	1
SAMN21493911	PRJNA288601	USA		2021	195/1816	CC208	2	CC2	KL3	OCL1	3837	1
SAMN18313927	PRJNA288601	USA		2021	195/1816	CC208	2	CC2	KL3	OCL1	3841	1
SAMN19026413	PRJNA288601	USA		2021	195/1816	CC208	2	CC2	KL3	OCL1	3841	1
SAMN18636583	PRJNA288601	USA		2021	195/1816	CC208	2	CC2	KL3	OCL1	3854	1
SAMN18636557	PRJNA288601	USA		2021	195/1816	CC208	2	CC2	KL3	OCL1	3854	1
SAMN18636595	PRJNA288601	USA		2021	195/1816	CC208	2	CC2	KL3	OCL1	3863	1
SAMN20674980	PRJNA288601	USA		2021	195/1816	CC208	2	CC2	KL3	OCL1	3863	1
SAMN18313878	PRJNA288601	USA		2021	195/1816	CC208	2	CC2	KL3	OCL1	3869	1
SAMN18636555	PRJNA288601	USA		2021	195/1816	CC208	2	CC2	KL3	OCL1	3869	1
SAMN19026392	PRJNA288601	USA		2021	195/1816	CC208	2	CC2	KL3	OCL1	3869	1
SAMN19317565	PRJNA288601	USA		2021	195/1816	CC208	2	CC2	KL3	OCL1	3869	1
SAMN19317563	PRJNA288601	USA		2021	195/1816	CC208	2	CC2	KL3	OCL1	3869	1
SAMN18636554	PRJNA288601	USA		2021	195/1816	CC208	2	CC2	KL3	OCL1	3870	1
SAMN19677605	PRJNA288601	USA		2021	195/1816	CC208	2	CC2	KL3	OCL1	3870	1
SAMN20344468	PRJNA288601	USA		2021	195/1816	CC208	2	CC2	KL3	OCL1	3870	1
SAMN20675014	PRJNA288601	USA		2021	195/1816	CC208	2	CC2	KL3	OCL1	3870	1
SAMN15907174	PRJNA288601	USA		2020	195/1816	CC208	2	CC2	KL3	OCL1	3901	1
SAMN15907145	PRJNA288601	USA		2020	195/1816	CC208	2	CC2	KL3	OCL1	3901	1
SAMN15907179	PRJNA288601	USA		2020	195/1816	CC208	2	CC2	KL3	OCL1	3901	1
SAMN19026444	PRJNA288601	USA		2021	195/1816	CC208	2	CC2	KL3	OCL1	3901	1
SAMN19026440	PRJNA288601	USA		2021	195/1816	CC208	2	CC2	KL3	OCL1	3901	1
SAMN19317610	PRJNA288601	USA		2021	195/1816	CC208	2	CC2	KL3	OCL1	3901	1
SAMN19317605	PRJNA288601	USA		2021	195/1816	CC208	2	CC2	KL3	OCL1	3901	1
SAMN19317597	PRJNA288601	USA		2021	195/1816	CC208	2	CC2	KL3	OCL1	3901	1
SAMN19317555	PRJNA288601	USA		2021	195/1816	CC208	2	CC2	KL3	OCL1	3901	1
SAMN19317577	PRJNA288601	USA		2021	195/1816	CC208	2	CC2	KL3	OCL1	3901	1
SAMN19677612	PRJNA288601	USA		2021	195/1816	CC208	2	CC2	KL3	OCL1	3901	1
SAMN20344493	PRJNA288601	USA		2021	195/1816	CC208	2	CC2	KL3	OCL1	3901	1
SAMN20960120	PRJNA288601	USA		2021	195/1816	CC208	2	CC2	KL3	OCL1	3901	1
SAMN21924058	PRJNA288601	USA		2021	195/1816	CC208	2	CC2	KL3	OCL1	3901	1
SAMN19317556	PRJNA288601	USA		2021	195/1816	CC208	2	CC2	KL3	OCL1	3928	1
SAMN17039478	PRJNA288601	USA		2020	195/1816	CC208	2	CC2	KL3	OCL1	4076	1
SAMN17039468	PRJNA288601	USA		2020	195/1816	CC208	2	CC2	KL3	OCL1	4078	1
SAMN19952154	PRJNA288601	USA		2021	195/1816	CC208	2	CC2	KL3	OCL1	4078	1
SAMN20344443	PRJNA288601	USA		2021	195/1816	CC208	2	CC2	KL3	OCL1	4078	1
SAMN17220789	PRJNA288601	USA		2020	195/1816	CC208	2	CC2	KL3	OCL1	4091	1
SAMN17220804	PRJNA288601	USA		2020	195/1816	CC208	2	CC2	KL3	OCL1	4098	1
SAMN18313924	PRJNA288601	USA		2021	195/1816	CC208	2	CC2	KL3	OCL1	4098	1
SAMN20344464	PRJNA288601	USA		2021	195/1816	CC208	2	CC2	KL3	OCL1	4098	1
SAMN20344427	PRJNA288601	USA		2021	195/1816	CC208	2	CC2	KL3	OCL1	4098	1
SAMN20675056	PRJNA288601	USA		2021	195/1816	CC208	2	CC2	KL3	OCL1	4098	1
SAMN14792071	PRJNA288601	USA		2019	195/1816	CC208	2	CC2	KL3	OCL1	4334	1
SAMN19677646	PRJNA288601	USA		2021	195/1816	CC208	2	CC2	KL3	OCL1	4334	1
SAMN20344432	PRJNA288601	USA		2021	195/1816	CC208	2	CC2	KL3	OCL1	4797	1
SAMN20344445	PRJNA288601	USA		2021	195/1816	CC208	2	CC2	KL3	OCL1	4797	1
SAMN20675053	PRJNA288601	USA		2021	195/1816	CC208	2	CC2	KL3	OCL1	4797	1
SAMN20675019	PRJNA288601	USA		2021	195/1816	CC208	2	CC2	KL3	OCL1	4810	1
SAMN22169471	PRJNA288601	USA		2021	195/1816	CC208	2	CC2	KL3	OCL1	4862	1
SAMN22169476	PRJNA288601	USA		2021	195/1816	CC208	2	CC2	KL3	OCL1	4862	1
SAMN22169474	PRJNA288601	USA		2021	195/1816	CC208	2	CC2	KL3	OCL1	4871	1
SAMN19317613	PRJNA288601	USA		2021	195/1816	CC208	2	CC2	KL3	OCL1	4995	1
SAMN19317611	PRJNA288601	USA		2021	195/1816	CC208	2	CC2	KL3	OCL1	4995	1
SAMN19677655	PRJNA288601	USA		2021	195/1816	CC208	2	CC2	KL3	OCL1	4995	1
SAMN20674989	PRJNA288601	USA		2021	Ox_Unknown	Ox_Unknown	Pas_Unknown	Pas_Unknown	KL3	OCL1	3800	1
SAMN21493897	PRJNA288601	USA		2021	Ox_Unknown	Ox_Unknown	Pas_Unknown	Pas_Unknown	KL3	OCL1	3800	1
SAMN19677628	PRJNA288601	USA		2021	Ox_Unknown	Ox_Unknown	2	CC2	KL3	OCL1	3828	1
SAMN17220833	PRJNA288601	USA		2020	Ox_Unknown	Ox_Unknown	Pas_Unknown	Pas_Unknown	KL3	OCL1	3853	1
SAMN17220825	PRJNA288601	USA		2020	Ox_Unknown	Ox_Unknown	Pas_Unknown	Pas_Unknown	KL3	OCL1	3853	1
SAMN17220826	PRJNA288601	USA		2020	Ox_Unknown	Ox_Unknown	Pas_Unknown	Pas_Unknown	KL3	OCL1	3853	1
SAMN18636585	PRJNA288601	USA		2021	Ox_Unknown	Ox_Unknown	Pas_Unknown	Pas_Unknown	KL3	OCL1	3853	1
SAMN21493878	PRJNA288601	USA		2021	Ox_Unknown	Ox_Unknown	Pas_Unknown	Pas_Unknown	KL3	OCL1	4829	1
SAMN04376871	PRJNA307212	China	Hangzhou	2012	195/1816	CC208	2	CC2	KL3	OCL1	715	1
SAMN04745486	PRJNA314151	China	Hangzhou	2013	195	CC208	2	CC2	KL3	OCL1	1091	1
SAMN04745465	PRJNA314151	China	Hangzhou	2012	191/195/1816/Ox_New1	CC208	2	CC2	KL3	OCL1	1100	1
SAMN04745542	PRJNA314151	China	Hangzhou	2014	195/1816	CC208	2	CC2	KL3	OCL1	6	1
SAMN04745543	PRJNA314151	China	Hangzhou	2015	195/1816	CC208	2	CC2	KL3	OCL1	6	1
SAMN04745500	PRJNA314151	China	Hangzhou	2012	195/1816	CC208	2	CC2	KL3	OCL1	6	1
SAMN04745530	PRJNA314151	China	Hangzhou	2013	195/1816	CC208	2	CC2	KL3	OCL1	6	1
SAMN04529858	PRJNA314151	China	Zhejiang	2012	195/1816	CC208	2	CC2	KL3	OCL1	6	1
SAMN04529888	PRJNA314151	China	Zhejiang	2013	195/1816	CC208	2	CC2	KL3	OCL1	6	1
SAMN04529900	PRJNA314151	China	Zhejiang	2014	195/1816	CC208	2	CC2	KL3	OCL1	6	1
SAMN04529901	PRJNA314151	China	Zhejiang	2015	195/1816	CC208	2	CC2	KL3	OCL1	6	1
SAMN04745523	PRJNA314151	China	Hangzhou	2013	195/1816	CC208	2	CC2	KL3	OCL1	715	1
SAMN04745548	PRJNA314151	China	Hangzhou	2013	195/1816	CC208	2	CC2	KL3	OCL1	715	1
SAMN04745551	PRJNA314151	China	Hangzhou	2013	195/1816	CC208	2	CC2	KL3	OCL1	715	1
SAMN04745553	PRJNA314151	China	Hangzhou	2014	195/1816	CC208	2	CC2	KL3	OCL1	715	1
SAMN04745463	PRJNA314151	China	Hangzhou	2014	195/1816	CC208	2	CC2	KL3	OCL1	715	1
SAMN04745472	PRJNA314151	China	Hangzhou	2014	195/1816	CC208	2	CC2	KL3	OCL1	715	1
SAMN04745482	PRJNA314151	China	Hangzhou	2014	195/1816	CC208	2	CC2	KL3	OCL1	715	1
SAMN04745488	PRJNA314151	China	Hangzhou	2013	195/1816	CC208	2	CC2	KL3	OCL1	715	1
SAMN04745489	PRJNA314151	China	Hangzhou	2013	195/1816	CC208	2	CC2	KL3	OCL1	715	1
SAMN04745505	PRJNA314151	China	Hangzhou	2011	195/1816	CC208	2	CC2	KL3	OCL1	715	1
SAMN04745509	PRJNA314151	China	Hangzhou	2014	195/1816	CC208	2	CC2	KL3	OCL1	715	1
SAMN04745519	PRJNA314151	China	Hangzhou	2013	195/1816	CC208	2	CC2	KL3	OCL1	715	1
SAMN04745520	PRJNA314151	China	Hangzhou	2014	195/1816	CC208	2	CC2	KL3	OCL1	715	1
SAMN04745522	PRJNA314151	China	Hangzhou	2013	195/1816	CC208	2	CC2	KL3	OCL1	715	1
SAMN04745541	PRJNA314151	China	Hangzhou	2013	195/1816	CC208	2	CC2	KL3	OCL1	715	1
SAMN04745399	PRJNA314151	China	Hangzhou	2014	195/1816	CC208	2	CC2	KL3	OCL1	715	1
SAMN04745398	PRJNA314151	China	Hangzhou	2014	195/1816	CC208	2	CC2	KL3	OCL1	715	1
SAMN04745441	PRJNA314151	China	Hangzhou	2012	195/1816	CC208	2	CC2	KL3	OCL1	715	1
SAMN04529859	PRJNA314151	China	Zhejiang	2013	195/1816	CC208	2	CC2	KL3	OCL1	715	1
SAMN04529863	PRJNA314151	China	Zhejiang	2011	195/1816	CC208	2	CC2	KL3	OCL1	715	1
SAMN04529867	PRJNA314151	China	Zhejiang	2014	195/1816	CC208	2	CC2	KL3	OCL1	715	1
SAMN04529877	PRJNA314151	China	Zhejiang	2013	195/1816	CC208	2	CC2	KL3	OCL1	715	1
SAMN04529878	PRJNA314151	China	Zhejiang	2014	195/1816	CC208	2	CC2	KL3	OCL1	715	1
SAMN04529880	PRJNA314151	China	Zhejiang	2013	195/1816	CC208	2	CC2	KL3	OCL1	715	1
SAMN04529881	PRJNA314151	China	Zhejiang	2013	195/1816	CC208	2	CC2	KL3	OCL1	715	1
SAMN04529899	PRJNA314151	China	Zhejiang	2013	195/1816	CC208	2	CC2	KL3	OCL1	715	1
SAMN04529902	PRJNA314151	China	Zhejiang	2014	195/1816	CC208	2	CC2	KL3	OCL1	715	1
SAMN04529906	PRJNA314151	China	Zhejiang	2013	195/1816	CC208	2	CC2	KL3	OCL1	715	1
SAMN04529909	PRJNA314151	China	Zhejiang	2013	195/1816	CC208	2	CC2	KL3	OCL1	715	1
SAMN04529910	PRJNA314151	China	Zhejiang	2014	195/1816	CC208	2	CC2	KL3	OCL1	715	1
SAMN04529911	PRJNA314151	China	Zhejiang	2014	195/1816	CC208	2	CC2	KL3	OCL1	715	1
SAMN04529799	PRJNA314151	China	Zhejiang	2012	195/1816	CC208	2	CC2	KL3	OCL1	715	1
SAMN04529821	PRJNA314151	China	Zhejiang	2014	195/1816	CC208	2	CC2	KL3	OCL1	715	1
SAMN04529756	PRJNA314151	China	Zhejiang	2014	195/1816	CC208	2	CC2	KL3	OCL1	715	1
SAMN04529835	PRJNA314151	China	Zhejiang	2014	195/1816	CC208	2	CC2	KL3	OCL1	715	1
SAMN04529757	PRJNA314151	China	Zhejiang	2014	195/1816	CC208	2	CC2	KL3	OCL1	715	1
SAMN04529840	PRJNA314151	China	Zhejiang	2014	195/1816	CC208	2	CC2	KL3	OCL1	715	1
SAMN04529846	PRJNA314151	China	Zhejiang	2013	195/1816	CC208	2	CC2	KL3	OCL1	715	1
SAMN04529847	PRJNA314151	China	Zhejiang	2013	195/1816	CC208	2	CC2	KL3	OCL1	715	1
SAMN04745552	PRJNA314151	China	Hangzhou	2014	195/1816	CC208	2	CC2	KL3	OCL4	715	1
SAMN04745477	PRJNA314151	China	Hangzhou	2014	195/1816	CC208	Pas_Unknown	Pas_Unknown	KL3	OCL1	715	1
SAMN04745501	PRJNA314151	China	Hangzhou	2013	195/1816	CC208	Pas_Unknown	Pas_Unknown	KL3	OCL1	715	1
SAMN04745390	PRJNA314151	China	Hangzhou	2014	195/1816	CC208	2	CC2	KL3	OCL1	1071	1
SAMN04745391	PRJNA314151	China	Hangzhou	2014	195/1816	CC208	2	CC2	KL3	OCL1	1071	1
SAMN04529748	PRJNA314151	China	Zhejiang	2014	195/1816	CC208	2	CC2	KL3	OCL1	1071	1
SAMN04529749	PRJNA314151	China	Zhejiang	2014	195/1816	CC208	2	CC2	KL3	OCL1	1071	1
SAMN04745494	PRJNA314151	China	Hangzhou	2014	195/1816	CC208	2	CC2	KL3	OCL1	1073	1
SAMN04745393	PRJNA314151	China	Hangzhou	2014	195/1816	CC208	2	CC2	KL3	OCL1	1073	1
SAMN04745405	PRJNA314151	China	Hangzhou	2014	195/1816	CC208	2	CC2	KL3	OCL1	1073	1
SAMN04529852	PRJNA314151	China	Zhejiang	2014	195/1816	CC208	2	CC2	KL3	OCL1	1073	1
SAMN04529763	PRJNA314151	China	Zhejiang	2014	195/1816	CC208	2	CC2	KL3	OCL1	1073	1
SAMN04529751	PRJNA314151	China	Zhejiang	2014	195/1816	CC208	2	CC2	KL3	OCL1	1073	1
SAMN04745394	PRJNA314151	China	Hangzhou	2014	195/1816	CC208	2	CC2	KL3	OCL1	1074	1
SAMN04529752	PRJNA314151	China	Zhejiang	2014	195/1816	CC208	2	CC2	KL3	OCL1	1074	1
SAMN04745403	PRJNA314151	China	Hangzhou	2014	195/1816	CC208	2	CC2	KL3	OCL1	1078	1
SAMN04745419	PRJNA314151	China	Hangzhou	2014	195/1816	CC208	2	CC2	KL3	OCL1	1078	1
SAMN04529761	PRJNA314151	China	Zhejiang	2014	195/1816	CC208	2	CC2	KL3	OCL1	1078	1
SAMN04529777	PRJNA314151	China	Zhejiang	2014	195/1816	CC208	2	CC2	KL3	OCL1	1078	1
SAMN04745406	PRJNA314151	China	Hangzhou	2015	195/1816	CC208	2	CC2	KL3	OCL1	1080	1
SAMN04529764	PRJNA314151	China	Zhejiang	2015	195/1816	CC208	2	CC2	KL3	OCL1	1080	1
SAMN04745492	PRJNA314151	China	Hangzhou	2014	195/1816	CC208	2	CC2	KL3	OCL1	1091	1
SAMN04745545	PRJNA314151	China	Hangzhou	2014	195/1816	CC208	2	CC2	KL3	OCL1	1091	1
SAMN04745468	PRJNA314151	China	Hangzhou	2014	195/1816	CC208	2	CC2	KL3	OCL1	1091	1
SAMN04745469	PRJNA314151	China	Hangzhou	2014	195/1816	CC208	2	CC2	KL3	OCL1	1091	1
SAMN04745473	PRJNA314151	China	Hangzhou	2014	195/1816	CC208	2	CC2	KL3	OCL1	1091	1
SAMN04745491	PRJNA314151	China	Hangzhou	2014	195/1816	CC208	2	CC2	KL3	OCL1	1091	1
SAMN04745525	PRJNA314151	China	Hangzhou	2014	195/1816	CC208	2	CC2	KL3	OCL1	1091	1
SAMN04745443	PRJNA314151	China	Hangzhou	2014	195/1816	CC208	2	CC2	KL3	OCL1	1091	1
SAMN04529849	PRJNA314151	China	Zhejiang	2014	195/1816	CC208	2	CC2	KL3	OCL1	1091	1
SAMN04529850	PRJNA314151	China	Zhejiang	2014	195/1816	CC208	2	CC2	KL3	OCL1	1091	1
SAMN04529851	PRJNA314151	China	Zhejiang	2014	195/1816	CC208	2	CC2	KL3	OCL1	1091	1
SAMN04529883	PRJNA314151	China	Zhejiang	2014	195/1816	CC208	2	CC2	KL3	OCL1	1091	1
SAMN04529903	PRJNA314151	China	Zhejiang	2014	195/1816	CC208	2	CC2	KL3	OCL1	1091	1
SAMN04529801	PRJNA314151	China	Zhejiang	2014	195/1816	CC208	2	CC2	KL3	OCL1	1091	1
SAMN04529826	PRJNA314151	China	Zhejiang	2014	195/1816	CC208	2	CC2	KL3	OCL1	1091	1
SAMN04529830	PRJNA314151	China	Zhejiang	2014	195/1816	CC208	2	CC2	KL3	OCL1	1091	1
SAMN04529831	PRJNA314151	China	Zhejiang	2014	195/1816	CC208	2	CC2	KL3	OCL1	1091	1
SAMN04529844	PRJNA314151	China	Zhejiang	2013	195/1816	CC208	2	CC2	KL3	OCL1	1091	1
SAMN04745459	PRJNA314151	China	Hangzhou	2014	195/1816	CC208	2	CC2	KL3	OCL1	1097	1
SAMN04529817	PRJNA314151	China	Zhejiang	2014	195/1816	CC208	2	CC2	KL3	OCL1	1097	1
SAMN04745460	PRJNA314151	China	Hangzhou	2014	195/1816	CC208	2	CC2	KL3	OCL1	1098	1
SAMN04529818	PRJNA314151	China	Zhejiang	2014	195/1816	CC208	2	CC2	KL3	OCL1	1098	1
SAMN04529823	PRJNA314151	China	Zhejiang	2012	195/1816	CC208	2	CC2	KL3	OCL1	1100	1
SAMN04745483	PRJNA314151	China	Hangzhou	2014	195/1816	CC208	2	CC2	KL3	OCL1	1103	1
SAMN04529841	PRJNA314151	China	Zhejiang	2014	195/1816	CC208	2	CC2	KL3	OCL1	1103	1
SAMN04745487	PRJNA314151	China	Hangzhou	2014	195/1816	CC208	2	CC2	KL3	OCL1	1105	1
SAMN04745535	PRJNA314151	China	Hangzhou	2014	195/1816	CC208	2	CC2	KL3	OCL1	1105	1
SAMN04529893	PRJNA314151	China	Zhejiang	2014	195/1816	CC208	2	CC2	KL3	OCL1	1105	1
SAMN04529845	PRJNA314151	China	Zhejiang	2014	195/1816	CC208	2	CC2	KL3	OCL1	1105	1
SAMN04745495	PRJNA314151	China	Hangzhou	2015	195/1816	CC208	2	CC2	KL3	OCL1	1107	1
SAMN04745547	PRJNA314151	China	Hangzhou	2014	195/1816	CC208	2	CC2	KL3	OCL1	1107	1
SAMN04529853	PRJNA314151	China	Zhejiang	2015	195/1816	CC208	2	CC2	KL3	OCL1	1107	1
SAMN04529905	PRJNA314151	China	Zhejiang	2014	195/1816	CC208	2	CC2	KL3	OCL1	1107	1
SAMN04745502	PRJNA314151	China	Hangzhou	2014	195/1816	CC208	2	CC2	KL3	OCL1	1110	1
SAMN04745527	PRJNA314151	China	Hangzhou	2014	195/1816	CC208	2	CC2	KL3	OCL1	1110	1
SAMN04529860	PRJNA314151	China	Zhejiang	2014	195/1816	CC208	2	CC2	KL3	OCL1	1110	1
SAMN04529885	PRJNA314151	China	Zhejiang	2014	195/1816	CC208	2	CC2	KL3	OCL1	1110	1
SAMN04745521	PRJNA314151	China	Hangzhou	2014	195/1816	CC208	2	CC2	KL3	OCL1	1115	1
SAMN04529879	PRJNA314151	China	Zhejiang	2014	195/1816	CC208	2	CC2	KL3	OCL1	1115	1
SAMN04745438	PRJNA314151	China	Hangzhou	2015	195/1816	CC208	2	CC2	KL3	OCL1	2112	1
SAMN04745439	PRJNA314151	China	Hangzhou	2015	195/1816	CC208	2	CC2	KL3	OCL1	2112	1
SAMN04529796	PRJNA314151	China	Zhejiang	2015	195/1816	CC208	2	CC2	KL3	OCL1	2112	1
SAMN04529797	PRJNA314151	China	Zhejiang	2015	195/1816	CC208	2	CC2	KL3	OCL1	2112	1
SAMN04745493	PRJNA314151	China	Hangzhou	2014	Ox_Unknown	Ox_Unknown	2	CC2	KL3	OCL1	715	1
SAMN04745544	PRJNA314151	China	Hangzhou	2014	Ox_Unknown	Ox_Unknown	2	CC2	KL3	OCL1	715	1
SAMN04993337	PRJNA316619	USA		2015	195/1816	CC208	2	CC2	KL3	OCL1	607	1
SAMN04924813	PRJNA320195	Saudi Arabia		2014	195/1816	CC208	2	CC2	KL3	OCL1	1044	1
SAMN04924789	PRJNA320195	Saudi Arabia		2013	195/1816	CC208	2	CC2	KL3	OCL1	1171	1
SAMN04924798	PRJNA320195	Saudi Arabia		2013	195/1816	CC208	2	CC2	KL3	OCL1	1171	1
SAMN04924803	PRJNA320195	Saudi Arabia		2013	195/1816	CC208	2	CC2	KL3	OCL1	1171	1
SAMN04924782	PRJNA320195	Saudi Arabia		2012	195/1816	CC208	2	CC2	KL3	OCL1	1171	1
SAMN04924806	PRJNA320195	Saudi Arabia	Makkah	2013	195/1816	CC208	2	CC2	KL3	OCL1	1171	1
SAMN04924785	PRJNA320195	Saudi Arabia	Makkah	2013	195/1816	CC208	2	CC2	KL3	OCL1	1171	1
SAMN04924786	PRJNA320195	Saudi Arabia		2013	195/1816	CC208	2	CC2	KL3	OCL1	1171	1
SAMN04924780	PRJNA320195	Saudi Arabia		2012	195/1816	CC208	2	CC2	KL3	OCL1	1171	1
SAMN04924794	PRJNA320195	Saudi Arabia		2013	195/1816	CC208	Pas_Unknown	Pas_Unknown	KL3	OCL1	1171	1
SAMN04924788	PRJNA320195	Saudi Arabia		2013	195/1816	CC208	2	CC2	KL3	OCL1	1175	1
SAMN04924805	PRJNA320195	Saudi Arabia		2013	195/1816	CC208	2	CC2	KL3	OCL1	1178	1
SAMN04924796	PRJNA320195	Saudi Arabia		2013	Ox_Unknown	Ox_Unknown	Pas_Unknown	Pas_Unknown	KL3	OCL1	1171	1
SAMN05178265	PRJNA322764	China	Zhejiang	2014	195/1816	CC208	2	CC2	KL3	OCL1	715	1
SAMN05178483	PRJNA322764	China	Zhejiang	2014	195/1816	CC208	2	CC2	KL3	OCL1	715	1
SAMN05178494	PRJNA322764	China	Zhejiang	2014	195/1816	CC208	2	CC2	KL3	OCL1	715	1
SAMN05178495	PRJNA322764	China	Zhejiang	2014	195/1816	CC208	2	CC2	KL3	OCL1	715	1
SAMN05178496	PRJNA322764	China	Zhejiang	2014	195/1816	CC208	2	CC2	KL3	OCL1	715	1
SAMN05178517	PRJNA322764	China	Zhejiang	2014	195/1816	CC208	2	CC2	KL3	OCL1	715	1
SAMN05178485	PRJNA322764	China	Zhejiang	2014	195/1816	CC208	2	CC2	KL3	OCL1	715	1
SAMN05771115	PRJNA342941	Lebanon		2016	195/1816	CC208	1580	CC2	KL3	OCL1	1244	1
SAMN05771131	PRJNA342942	Lebanon		2016	195/1816	CC208	1580	CC2	KL3	OCL1	1244	1
SAMN05771138	PRJNA342943	Lebanon		2016	195/1816	CC208	1580	CC2	KL3	OCL1	1244	1
SAMN05771142	PRJNA342948	Lebanon		2016	195/1816	CC208	1580	CC2	KL3	OCL1	1244	1
SAMN06061923	PRJNA355052	China	Beijing	2012	195/1816	CC208	2	CC2	KL3	OCL1	6	1
SAMN06460898	PRJNA355052	China	Beijing	2012	195/1816	CC208	2	CC2	KL3	OCL1	6	1
SAMN06460896	PRJNA355052	China	Beijing	2012	195/1816	CC208	2	CC2	KL3	OCL1	6	1
SAMN06460895	PRJNA355052	China	Beijing	2012	195/1816	CC208	2	CC2	KL3	OCL1	6	1
SAMN06460894	PRJNA355052	China	Beijing	2012	195/1816	CC208	2	CC2	KL3	OCL1	6	1
SAMN06460891	PRJNA355052	China	Beijing	2012	195/1816	CC208	2	CC2	KL3	OCL1	6	1
SAMN06460890	PRJNA355052	China	Beijing	2012	195/1816	CC208	2	CC2	KL3	OCL1	6	1
SAMN06460887	PRJNA355052	China	Beijing	2012	195/1816	CC208	2	CC2	KL3	OCL1	6	1
SAMN06460888	PRJNA355052	China	Beijing	2012	195/1816	CC208	2	CC2	KL3	OCL1	6	1
SAMN06460885	PRJNA355052	China	Beijing	2012	195/1816	CC208	2	CC2	KL3	OCL1	6	1
SAMN06460863	PRJNA355052	China	Beijing	2012	195/1816	CC208	2	CC2	KL3	OCL1	6	1
SAMN06460859	PRJNA355052	China	Beijing	2012	195/1816	CC208	2	CC2	KL3	OCL1	6	1
SAMN06460858	PRJNA355052	China	Beijing	2012	195/1816	CC208	2	CC2	KL3	OCL1	6	1
SAMN06460857	PRJNA355052	China	Beijing	2012	195/1816	CC208	2	CC2	KL3	OCL1	6	1
SAMN06460856	PRJNA355052	China	Beijing	2012	195/1816	CC208	2	CC2	KL3	OCL1	6	1
SAMN06460841	PRJNA355052	China	Beijing	2012	195/1816	CC208	2	CC2	KL3	OCL1	6	1
SAMN06460840	PRJNA355052	China	Beijing	2012	195/1816	CC208	2	CC2	KL3	OCL1	6	1
SAMN06460838	PRJNA355052	China	Beijing	2012	195/1816	CC208	2	CC2	KL3	OCL1	6	1
SAMN06460839	PRJNA355052	China	Beijing	2012	195/1816	CC208	2	CC2	KL3	OCL1	6	1
SAMN06460837	PRJNA355052	China	Beijing	2012	195/1816	CC208	2	CC2	KL3	OCL1	6	1
SAMN06460836	PRJNA355052	China	Beijing	2012	195/1816	CC208	2	CC2	KL3	OCL1	6	1
SAMN06460900	PRJNA355052	China	Beijing	2012	195/1816	CC208	2	CC2	KL3	OCL1	715	1
SAMN06460892	PRJNA355052	China	Beijing	2012	195/1816	CC208	2	CC2	KL3	OCL1	715	1
SAMN06460897	PRJNA355052	China	Beijing	2012	195/1816	CC208	2	CC2	KL3	OCL1	1044	1
SAMN06460893	PRJNA355052	China	Beijing	2012	195/1816	CC208	2	CC2	KL3	OCL1	1044	1
SAMN06460886	PRJNA355052	China	Beijing	2012	195/1816	CC208	2	CC2	KL3	OCL1	1044	1
SAMN06460865	PRJNA355052	China	Beijing	2013	195/1816	CC208	2	CC2	KL3	OCL1	1044	1
SAMN06460864	PRJNA355052	China	Beijing	2013	195/1816	CC208	2	CC2	KL3	OCL1	1044	1
SAMN06460843	PRJNA355052	China	Beijing	2012	195/1816	CC208	2	CC2	KL3	OCL1	1044	1
SAMN06460842	PRJNA355052	China	Beijing	2012	195/1816	CC208	2	CC2	KL3	OCL1	1044	1
SAMN06460901	PRJNA355052	China	Beijing	2012	195/1816	CC208	2	CC2	KL3	OCL1	2443	1
SAMN06460899	PRJNA355052	China	Beijing	2012	195/1816	CC208	2	CC2	KL3	OCL1	2443	1
SAMN06460860	PRJNA355052	China	Beijing	2012	Ox_Unknown	Ox_Unknown	2	CC2	KL3	OCL1	6	1
SAMN11156916	PRJNA360504	China	chongqing	2017	195/1816	CC208	2	CC2	KL3	OCL1	6	1
SAMN11156913	PRJNA360504	China	chongqing	2017	195/1816	CC208	2	CC2	KL3	OCL1	715	1
SAMN11156909	PRJNA360504	China	chongqing	2017	195/1816	CC208	2	CC2	KL3	OCL1	2907	1
SAMN06211572	PRJNA360504	China	Chongqing	2016	195/1816	CC208	2	CC2	KL3	OCL1	2907	1
SAMN07135563	PRJNA361029	China	Zhejiang	2017	195/1816	CC208	2	CC2	KL3	OCL1	715	1
SAMN06219545	PRJNA361029	China	Zhejiang	2014	195/1816	CC208	2	CC2	KL3	OCL1	715	1
SAMN06760911	PRJNA383256	China	Guangzhou	2012	195/1816	CC208	2	CC2	KL3	OCL1	1044	1
SAMN08031280	PRJNA387062	China	Chengdu, Sichuan	2015	195/1816	CC208	2	CC2	KL3	OCL1	715	1
SAMN08031282	PRJNA387062	China	Chengdu, Sichuan	2017	195/1816	CC208	2	CC2	KL3	OCL1	2546	1
SAMN07258634	PRJNA390934	Canada		2016	136/1851	CC208	2	CC2	KL77	OCL1	2082	1
SAMN07258619	PRJNA390934	Canada		2012	195/1816	CC208	2	CC2	KL3	OCL1	15	1
SAMN07258699	PRJNA390934	Canada		2016	195/1816	CC208	2	CC2	KL3	OCL1	4726	1
SAMN07311916	PRJNA392887	Iran		2013	195	CC208	2	CC2	KL3	OCL1	1765	1
SAMN07411958	PRJNA395649	India		2015	195/1816	CC208	2	CC2	KL3	OCL1	6	1
SAMN07662982	PRJNA407760	Germany	Hamburg	2013	195/1816	CC208	2	CC2	KL3	OCL1	15	1
SAMN08637729	PRJNA421215	Singapore	Singapore General Hospital	2009	195/1816	CC208	2	CC2	KL3	OCL1	607	1
SAMN08637728	PRJNA421215	Singapore	Singapore General Hospital	2009	195/1816	CC208	2	CC2	KL3	OCL1	607	1
SAMN08637730	PRJNA421215	Singapore	Singapore General Hospital	2010	195/1816	CC208	2	CC2	KL3	OCL1	2353	1
SAMN08637731	PRJNA421215	Singapore	Singapore General Hospital	2010	195/1816	CC208	2	CC2	KL3	OCL1	2353	1
SAMN08637732	PRJNA421215	Singapore	Singapore General Hospital	2010	195/1816	CC208	2	CC2	KL3	OCL1	2353	1
SAMN08637733	PRJNA421215	Singapore	Singapore General Hospital	2011	195/1816	CC208	2	CC2	KL3	OCL1	2357	1
SAMN08471670	PRJNA433073	China	Hangzhou	2014	191/Ox_New1	CC208	2	CC2	KL9	OCL1	3190	1
SAMN08471774	PRJNA433073	China	Hangzhou	2015	195/1816	CC208	2	CC2	KL3	OCL1	6	1
SAMN08471718	PRJNA433073	China	Hangzhou	2014	195/1816	CC208	2	CC2	KL3	OCL1	6	1
SAMN08471700	PRJNA433073	China	Hangzhou	2015	195/1816	CC208	2	CC2	KL3	OCL1	6	1
SAMN08471660	PRJNA433073	China	Hangzhou	2015	195/1816	CC208	2	CC2	KL3	OCL1	6	1
SAMN08471724	PRJNA433073	China	Hangzhou	2014	195/1816	CC208	2	CC2	KL3	OCL1	6	1
SAMN08471657	PRJNA433073	China	Hangzhou	2015	195/1816	CC208	2	CC2	KL3	OCL1	6	1
SAMN08471754	PRJNA433073	China	Hangzhou	2014	195/1816	CC208	2	CC2	KL3	OCL1	715	1
SAMN08471755	PRJNA433073	China	Hangzhou	2014	195/1816	CC208	2	CC2	KL3	OCL1	715	1
SAMN08471744	PRJNA433073	China	Hangzhou	2013	195/1816	CC208	2	CC2	KL3	OCL1	715	1
SAMN08471759	PRJNA433073	China	Hangzhou	2014	195/1816	CC208	2	CC2	KL3	OCL1	715	1
SAMN08471753	PRJNA433073	China	Hangzhou	2014	195/1816	CC208	2	CC2	KL3	OCL1	715	1
SAMN08471743	PRJNA433073	China	Hangzhou	2013	195/1816	CC208	2	CC2	KL3	OCL1	715	1
SAMN08471739	PRJNA433073	China	Hangzhou	2014	195/1816	CC208	2	CC2	KL3	OCL1	715	1
SAMN08471685	PRJNA433073	China	Hangzhou	2014	195/1816	CC208	2	CC2	KL3	OCL1	715	1
SAMN08471682	PRJNA433073	China	Hangzhou	2014	195/1816	CC208	2	CC2	KL3	OCL1	715	1
SAMN08471679	PRJNA433073	China	Hangzhou	2014	195/1816	CC208	2	CC2	KL3	OCL1	715	1
SAMN08471680	PRJNA433073	China	Hangzhou	2014	195/1816	CC208	2	CC2	KL3	OCL1	715	1
SAMN08471678	PRJNA433073	China	Hangzhou	2014	195/1816	CC208	2	CC2	KL3	OCL1	715	1
SAMN08471667	PRJNA433073	China	Hangzhou	2014	195/1816	CC208	2	CC2	KL3	OCL1	715	1
SAMN08471662	PRJNA433073	China	Hangzhou	2014	195/1816	CC208	2	CC2	KL3	OCL1	715	1
SAMN08471653	PRJNA433073	China	Hangzhou	2014	195/1816	CC208	2	CC2	KL3	OCL1	715	1
SAMN08471643	PRJNA433073	China	Hangzhou	2014	195/1816	CC208	2	CC2	KL3	OCL1	715	1
SAMN08471640	PRJNA433073	China	Hangzhou	2014	195/1816	CC208	2	CC2	KL3	OCL1	715	1
SAMN08471725	PRJNA433073	China	Hangzhou	2015	195/1816	CC208	2	CC2	KL3	OCL1	715	1
SAMN08471671	PRJNA433073	China	Hangzhou	2015	195/1816	CC208	2	CC2	KL3	OCL1	715	1
SAMN08471669	PRJNA433073	China	Hangzhou	2015	195/1816	CC208	2	CC2	KL3	OCL1	715	1
SAMN08471655	PRJNA433073	China	Hangzhou	2014	195/1816	CC208	2	CC2	KL3	OCL1	715	1
SAMN08471745	PRJNA433073	China	Hangzhou	2014	195/1816	CC208	2	CC2	KL3	OCL1	1073	1
SAMN08471723	PRJNA433073	China	Hangzhou	2014	195/1816	CC208	2	CC2	KL3	OCL1	1074	1
SAMN08471656	PRJNA433073	China	Hangzhou	2014	195/1816	CC208	2	CC2	KL3	OCL1	1074	1
SAMN08471762	PRJNA433073	China	Hangzhou	2014	195/1816	CC208	2	CC2	KL3	OCL1	1091	1
SAMN08471758	PRJNA433073	China	Hangzhou	2014	195/1816	CC208	2	CC2	KL3	OCL1	1091	1
SAMN08471746	PRJNA433073	China	Hangzhou	2014	195/1816	CC208	2	CC2	KL3	OCL1	1091	1
SAMN08471781	PRJNA433073	China	Hangzhou	2014	195/1816	CC208	2	CC2	KL3	OCL1	1091	1
SAMN08471756	PRJNA433073	China	Hangzhou	2014	195/1816	CC208	2	CC2	KL3	OCL1	1091	1
SAMN08471751	PRJNA433073	China	Hangzhou	2013	195/1816	CC208	2	CC2	KL3	OCL1	1091	1
SAMN08471720	PRJNA433073	China	Hangzhou	2014	195/1816	CC208	2	CC2	KL3	OCL1	1091	1
SAMN08471717	PRJNA433073	China	Hangzhou	2014	195/1816	CC208	2	CC2	KL3	OCL1	1091	1
SAMN08471716	PRJNA433073	China	Hangzhou	2014	195/1816	CC208	2	CC2	KL3	OCL1	1091	1
SAMN08471714	PRJNA433073	China	Hangzhou	2014	195/1816	CC208	2	CC2	KL3	OCL1	1091	1
SAMN08471707	PRJNA433073	China	Hangzhou	2014	195/1816	CC208	2	CC2	KL3	OCL1	1091	1
SAMN08471684	PRJNA433073	China	Hangzhou	2014	195/1816	CC208	2	CC2	KL3	OCL1	1091	1
SAMN08471677	PRJNA433073	China	Hangzhou	2013	195/1816	CC208	2	CC2	KL3	OCL1	1091	1
SAMN08471663	PRJNA433073	China	Hangzhou	2014	195/1816	CC208	2	CC2	KL3	OCL1	1091	1
SAMN08471647	PRJNA433073	China	Hangzhou	2014	195/1816	CC208	2	CC2	KL3	OCL1	1091	1
SAMN08471712	PRJNA433073	China	Hangzhou	2014	195/1816	CC208	2	CC2	KL3	OCL1	1091	1
SAMN08471688	PRJNA433073	China	Hangzhou	2014	195/1816	CC208	2	CC2	KL3	OCL1	1091	1
SAMN08471644	PRJNA433073	China	Hangzhou	2014	195/1816	CC208	2	CC2	KL3	OCL1	1091	1
SAMN08471642	PRJNA433073	China	Hangzhou	2014	195/1816	CC208	2	CC2	KL3	OCL1	1091	1
SAMN08471752	PRJNA433073	China	Hangzhou	2014	195/1816	CC208	2	CC2	KL3	OCL1	1105	1
SAMN08471747	PRJNA433073	China	Hangzhou	2014	195/1816	CC208	2	CC2	KL3	OCL1	1105	1
SAMN08471713	PRJNA433073	China	Hangzhou	2014	195/1816	CC208	2	CC2	KL3	OCL1	1105	1
SAMN08471661	PRJNA433073	China	Hangzhou	2014	195/1816	CC208	2	CC2	KL3	OCL1	1105	1
SAMN08471673	PRJNA433073	China	Hangzhou	2014	195/1816	CC208	2	CC2	KL3	OCL1	1105	1
SAMN08471749	PRJNA433073	China	Hangzhou	2014	195/1816	CC208	2	CC2	KL3	OCL1	1107	1
SAMN08471675	PRJNA433073	China	Hangzhou	2014	195/1816	CC208	2	CC2	KL3	OCL1	1107	1
SAMN08471760	PRJNA433073	China	Hangzhou	2014	195/1816	CC208	2	CC2	KL3	OCL1	1110	1
SAMN08471767	PRJNA433073	China	Hangzhou	2014	195/1816	CC208	2	CC2	KL3	OCL1	1110	1
SAMN08471715	PRJNA433073	China	Hangzhou	2014	195/1816	CC208	2	CC2	KL3	OCL1	1110	1
SAMN08471686	PRJNA433073	China	Hangzhou	2014	195/1816	CC208	2	CC2	KL3	OCL1	1110	1
SAMN08471649	PRJNA433073	China	Hangzhou	2014	195/1816	CC208	2	CC2	KL3	OCL1	1110	1
SAMN08471693	PRJNA433073	China	Hangzhou	2014	195/1816	CC208	2	CC2	KL3	OCL1	1110	1
SAMN08471777	PRJNA433073	China	Hangzhou	2015	195/1816	CC208	2	CC2	KL3	OCL1	3182	1
SAMN08471703	PRJNA433073	China	Hangzhou	2015	195/1816	CC208	2	CC2	KL3	OCL1	3182	1
SAMN08471659	PRJNA433073	China	Hangzhou	2015	195/1816	CC208	2	CC2	KL3	OCL1	3182	1
SAMN08471740	PRJNA433073	China	Hangzhou	2013	195/1816	CC208	2	CC2	KL3	OCL1	3186	1
SAMN08471681	PRJNA433073	China	Hangzhou	2014	195/1816	CC208	2	CC2	KL3	OCL1	3189	1
SAMN08471665	PRJNA433073	China	Hangzhou	2014	195/1816	CC208	2	CC2	KL3	OCL1	3189	1
SAMN08471719	PRJNA433073	China	Hangzhou	2014	195/1816	CC208	2	CC2	KL3	OCL1	3195	1
SAMN08619566	PRJNA436221	China	Guangzhou	2012	136/1851	CC208	2	CC2	KL77	OCL1	2347	1
SAMN08619592	PRJNA436221	China	Guangzhou	2014	1633/Ox_New64	CC208	2	CC2	KL3	OCL1	1613	1
SAMN08619599	PRJNA436221	China	Guangzhou	2013	195/1816	CC208	2	CC2	KL3	OCL1	6	1
SAMN08619573	PRJNA436221	China	Guangzhou	2015	195/1816	CC208	2	CC2	KL3	OCL1	6	1
SAMN08619567	PRJNA436221	China	Guangzhou	2013	195/1816	CC208	2	CC2	KL3	OCL1	715	1
SAMN08619574	PRJNA436221	China	Guangzhou	2012	195/1816	CC208	2	CC2	KL3	OCL1	2345	1
SAMN08619568	PRJNA436221	China	Guangzhou	2014	195/1816	CC208	2	CC2	KL3	OCL1	2346	1
SAMN08685387	PRJNA437820	Lebanon		2016	195/1816	CC208	1580	CC2	KL3	OCL1	1244	1
SAMN08687181	PRJNA437931	Lebanon		2016	195/218/1816/2164	CC208	1580	CC2	KL9	OCL1	2365	1
SAMN08848624	PRJNA448514	Lebanon		2016	195/1816	CC208	1580	CC2	KL3	OCL1	1244	1
SAMN09223254	PRJNA471995	Turkey	Kayseri	2017	195/1816	CC208	2	CC2	KL3	OCL1	15	1
SAMN09389171	PRJNA475448	China	Beijing	2016	195/1816	CC208	2	CC2	KL3	OCL1	715	1
SAMN09667782	PRJNA481426	China	Henan	2013	195/1816	CC208	Pas_Unknown	Pas_Unknown	KL3	OCL1	6	1
SAMN09708308	PRJNA482499	Pakistan	Peshawar	2015	195/1816	CC208	2	CC2	KL3	OCL1	3153	1
SAMN10135127	PRJNA493508	China	Shanghai	2015	195/1816	CC208	2	CC2	KL3	OCL1	2908	1
SAMN11482075	PRJNA506023	China	Hangzhou	2016	195/1816	CC208	2	CC2	KL3	OCL1	2112	1
SAMN10522942	PRJNA508452	Israel		2018	195/1816	CC208	2	CC2	KL3	OCL1	1171	1
SAMN10578860	PRJNA509328	Iran		2014	195/1816	CC208	2	CC2	KL3	OCL1	607	1
SAMN10578861	PRJNA509328	Iran		2014	195/1816	CC208	2	CC2	KL3	OCL1	1765	1
SAMN10618174	PRJNA510897	China	Shenzhen	2018	136/1851	CC208	2	CC2	KL77	OCL1	2082	1
SAMN10618172	PRJNA510897	China	Shenzhen	2018	136/1851	CC208	2	CC2	KL77	OCL1	2082	1
SAMN10618169	PRJNA510897	China	Shenzhen	2018	136/1851	CC208	2	CC2	KL77	OCL1	2082	1
SAMN10618183	PRJNA510897	China	Shenzhen	2018	136/1851	CC208	2	CC2	KL77	OCL1	2082	1
SAMN10618175	PRJNA510897	China	Shenzhen	2018	136/1851	CC208	2	CC2	KL77	OCL1	2082	1
SAMN10618184	PRJNA510897	China	Shenzhen	2018	136/1851	CC208	2	CC2	KL77	OCL1	2082	1
SAMN10618179	PRJNA510897	China	Shenzhen	2018	195/1816	CC208	2	CC2	KL3	OCL1	6	1
SAMN10618170	PRJNA510897	China	Shenzhen	2018	195/1816	CC208	2	CC2	KL3	OCL1	1044	1
SAMN10618176	PRJNA510897	China	Shenzhen	2018	195/1816	CC208	2	CC2	KL3	OCL1	2085	1
SAMN10618178	PRJNA510897	China	Shenzhen	2018	195/1816	CC208	2	CC2	KL3	OCL1	2087	1
SAMN10618171	PRJNA510897	China	Shenzhen	2018	195/1816	CC208	2	CC2	KL3	OCL1	2087	1
SAMN12205788	PRJNA533558	China	Shenzhen	2017	136/1851	CC208	2	CC2	KL77	OCL1	2082	1
SAMN12205787	PRJNA533558	China	Shenzhen	2017	136/1851	CC208	2	CC2	KL77	OCL1	2082	1
SAMN12205785	PRJNA533558	China	Shenzhen	2017	136/1851	CC208	2	CC2	KL77	OCL1	2082	1
SAMN12205786	PRJNA533558	China	Shenzhen	2017	136/1851	CC208	2	CC2	KL77	OCL1	2082	1
SAMN12205783	PRJNA533558	China	Shenzhen	2017	136/1851	CC208	2	CC2	KL77	OCL1	2082	1
SAMN12205784	PRJNA533558	China	Shenzhen	2017	136/1851	CC208	2	CC2	KL77	OCL1	2082	1
SAMN12205782	PRJNA533558	China	Shenzhen	2017	136/1851	CC208	2	CC2	KL77	OCL1	2082	1
SAMN12205781	PRJNA533558	China	Shenzhen	2017	136/1851	CC208	2	CC2	KL77	OCL1	2082	1
SAMN12205779	PRJNA533558	China	Shenzhen	2017	136/1851	CC208	2	CC2	KL77	OCL1	2082	1
SAMN12205776	PRJNA533558	China	Shenzhen	2017	136/1851	CC208	2	CC2	KL77	OCL1	2082	1
SAMN12205780	PRJNA533558	China	Shenzhen	2017	136/1851	CC208	2	CC2	KL77	OCL1	2082	1
SAMN12205778	PRJNA533558	China	Shenzhen	2017	136/1851	CC208	2	CC2	KL77	OCL1	2082	1
SAMN12205777	PRJNA533558	China	Shenzhen	2017	136/1851	CC208	2	CC2	KL77	OCL1	2082	1
SAMN12205775	PRJNA533558	China	Shenzhen	2017	136/1851	CC208	2	CC2	KL77	OCL1	2082	1
SAMN12205817	PRJNA533558	China	Shenzhen	2017	195/1816	CC208	2	CC2	KL3	OCL1	715	1
SAMN12205819	PRJNA533558	China	Shenzhen	2017	195/1816	CC208	2	CC2	KL3	OCL1	715	1
SAMN12205820	PRJNA533558	China	Shenzhen	2017	195/1816	CC208	2	CC2	KL3	OCL1	715	1
SAMN12205815	PRJNA533558	China	Shenzhen	2017	195/1816	CC208	2	CC2	KL3	OCL1	715	1
SAMN12205814	PRJNA533558	China	Shenzhen	2017	195/1816	CC208	2	CC2	KL3	OCL1	715	1
SAMN12205813	PRJNA533558	China	Shenzhen	2017	195/1816	CC208	2	CC2	KL3	OCL1	715	1
SAMN12205812	PRJNA533558	China	Shenzhen	2017	195/1816	CC208	2	CC2	KL3	OCL1	715	1
SAMN12205811	PRJNA533558	China	Shenzhen	2017	195/1816	CC208	2	CC2	KL3	OCL1	715	1
SAMN12205810	PRJNA533558	China	Shenzhen	2017	195/1816	CC208	2	CC2	KL3	OCL1	715	1
SAMN12205806	PRJNA533558	China	Shenzhen	2017	195/1816	CC208	2	CC2	KL3	OCL1	715	1
SAMN12205805	PRJNA533558	China	Shenzhen	2017	195/1816	CC208	2	CC2	KL3	OCL1	715	1
SAMN12205821	PRJNA533558	China	Shenzhen	2017	195/1816	CC208	2	CC2	KL3	OCL1	715	1
SAMN12205822	PRJNA533558	China	Shenzhen	2017	195/1816	CC208	2	CC2	KL3	OCL1	715	1
SAMN12205816	PRJNA533558	China	Shenzhen	2017	195/1816	CC208	2	CC2	KL3	OCL1	715	1
SAMN12205818	PRJNA533558	China	Shenzhen	2017	195/1816	CC208	2	CC2	KL3	OCL1	715	1
SAMN12205808	PRJNA533558	China	Shenzhen	2017	195/1816	CC208	2	CC2	KL3	OCL1	715	1
SAMN12205807	PRJNA533558	China	Shenzhen	2017	195/1816	CC208	2	CC2	KL3	OCL1	715	1
SAMN12205809	PRJNA533558	China	Shenzhen	2017	195/1816	CC208	2	CC2	KL3	OCL1	715	1
SAMN12205790	PRJNA533558	China	Shenzhen	2017	195/1816	CC208	2	CC2	KL3	OCL1	1044	1
SAMN12205804	PRJNA533558	China	Shenzhen	2017	195/1816	CC208	2	CC2	KL3	OCL1	2085	1
SAMN12205803	PRJNA533558	China	Shenzhen	2017	195/1816	CC208	2	CC2	KL3	OCL1	2085	1
SAMN12205801	PRJNA533558	China	Shenzhen	2017	195/1816	CC208	2	CC2	KL3	OCL1	2085	1
SAMN12205800	PRJNA533558	China	Shenzhen	2017	195/1816	CC208	2	CC2	KL3	OCL1	2085	1
SAMN12205802	PRJNA533558	China	Shenzhen	2017	195/1816	CC208	2	CC2	KL3	OCL1	2085	1
SAMN12205799	PRJNA533558	China	Shenzhen	2017	195/1816	CC208	2	CC2	KL3	OCL1	2085	1
SAMN12205798	PRJNA533558	China	Shenzhen	2017	195/1816	CC208	2	CC2	KL3	OCL1	2085	1
SAMN12205796	PRJNA533558	China	Shenzhen	2017	195/1816	CC208	2	CC2	KL3	OCL1	2085	1
SAMN12205795	PRJNA533558	China	Shenzhen	2017	195/1816	CC208	2	CC2	KL3	OCL1	2085	1
SAMN12205797	PRJNA533558	China	Shenzhen	2017	195/1816	CC208	2	CC2	KL3	OCL1	2085	1
SAMN12205824	PRJNA533558	China	Shenzhen	2017	195/1816	CC208	2	CC2	KL3	OCL1	2087	1
SAMN11513380	PRJNA539835	Malaysia	Perak	2016	195/1816	CC208	2	CC2	KL3	OCL1	6	1
SAMN11513371	PRJNA539835	Malaysia	Sarawak	2014	195/1816	CC208	2	CC2	KL3	OCL1	6	1
SAMN11513663	PRJNA539847	China	Beijing	2015	195/1816	CC208	2	CC2	KL3	OCL1	715	1
SAMN11513662	PRJNA539847	China	Beijing	2015	195/1816	CC208	2	CC2	KL3	OCL1	715	1
SAMN11513660	PRJNA539847	China	Beijing	2015	195/1816	CC208	2	CC2	KL3	OCL1	715	1
SAMN11513661	PRJNA539847	China	Beijing	2015	195/1816	CC208	2	CC2	KL3	OCL1	715	1
SAMN11513659	PRJNA539847	China	Beijing	2015	195/1816	CC208	2	CC2	KL3	OCL1	715	1
SAMN11584217	PRJNA541366	China	Guangdong	2018	195/1816	CC208	2	CC2	KL3	OCL1	2345	1
SAMN11584443	PRJNA541386	China	Gungdong	2013	136/1851	CC208	2	CC2	KL77	OCL1	1976	1
SAMN11584444	PRJNA541386	China	Gungdong	2013	136/1851	CC208	2	CC2	KL77	OCL1	1976	1
SAMN11584435	PRJNA541386	China	Gungdong	2018	195/1816	CC208	2	CC2	KL3	OCL1	1044	1
SAMN11584436	PRJNA541386	China	Gungdong	2018	195/1816	CC208	2	CC2	KL3	OCL1	1044	1
SAMN11584449	PRJNA541386	China	Gungdong	2013	195/1816	CC208	2	CC2	KL3	OCL1	1044	1
SAMN11584438	PRJNA541386	China	Gungdong	2018	195/1816	CC208	2	CC2	KL3	OCL1	2345	1
SAMN11584675	PRJNA541408	China	Gungdong	2014	136/1851	CC208	2	CC2	KL77	OCL1	1976	1
SAMN11584664	PRJNA541408	China	Gungdong	2013	195/1816	CC208	2	CC2	KL3	OCL1	6	1
SAMN11584666	PRJNA541408	China	Gungdong	2013	195/1816	CC208	2	CC2	KL3	OCL1	1044	1
SAMN11584665	PRJNA541408	China	Gungdong	2013	195/1816	CC208	2	CC2	KL3	OCL1	1044	1
SAMN11584667	PRJNA541408	China	Gungdong	2013	195/1816	CC208	2	CC2	KL3	OCL1	1044	1
SAMN11584668	PRJNA541408	China	Gungdong	2013	195/1816	CC208	2	CC2	KL3	OCL1	2345	1
SAMN11584670	PRJNA541408	China	Gungdong	2013	195/1816	CC208	2	CC2	KL3	OCL1	2345	1
SAMN11584671	PRJNA541408	China	Gungdong	2013	195/1816	CC208	2	CC2	KL3	OCL1	2345	1
SAMN11584672	PRJNA541408	China	Gungdong	2013	195/1816	CC208	2	CC2	KL3	OCL1	2345	1
SAMN11584673	PRJNA541408	China	Gungdong	2014	195/1816	CC208	2	CC2	KL3	OCL1	3174	1
SAMN11584674	PRJNA541408	China	Gungdong	2014	195/1816	CC208	2	CC2	KL3	OCL1	3175	1
SAMN11603668	PRJNA541822	China	Gungdong	2014	136/1851	CC208	2	CC2	KL77	OCL1	1976	1
SAMN11603669	PRJNA541822	China	Gungdong	2014	136/1851	CC208	2	CC2	KL77	OCL1	1976	1
SAMN11603662	PRJNA541822	China	Gungdong	2014	136/1851	CC208	2	CC2	KL77	OCL1	1976	1
SAMN11603661	PRJNA541822	China	Gungdong	2014	136/1851	CC208	2	CC2	KL77	OCL1	1976	1
SAMN11603660	PRJNA541822	China	Gungdong	2014	136/1851	CC208	2	CC2	KL77	OCL1	1976	1
SAMN11603656	PRJNA541822	China	Gungdong	2014	136/1851	CC208	2	CC2	KL77	OCL1	1976	1
SAMN11603674	PRJNA541822	China	Gungdong	2015	195/1816	CC208	2	CC2	KL3	OCL1	2345	1
SAMN11603673	PRJNA541822	China	Gungdong	2015	195/1816	CC208	2	CC2	KL3	OCL1	2345	1
SAMN11603672	PRJNA541822	China	Gungdong	2015	195/1816	CC208	2	CC2	KL3	OCL1	2345	1
SAMN11603670	PRJNA541822	China	Gungdong	2015	195/1816	CC208	2	CC2	KL3	OCL1	2345	1
SAMN11603667	PRJNA541822	China	Gungdong	2014	195/1816	CC208	2	CC2	KL3	OCL1	2345	1
SAMN11603666	PRJNA541822	China	Gungdong	2014	195/1816	CC208	2	CC2	KL3	OCL1	2345	1
SAMN11603664	PRJNA541822	China	Gungdong	2014	195/1816	CC208	2	CC2	KL3	OCL1	2345	1
SAMN11603665	PRJNA541822	China	Gungdong	2014	195/1816	CC208	2	CC2	KL3	OCL1	2345	1
SAMN11603659	PRJNA541822	China	Gungdong	2014	195/1816	CC208	2	CC2	KL3	OCL1	2345	1
SAMN11603658	PRJNA541822	China	Gungdong	2014	195/1816	CC208	2	CC2	KL3	OCL1	2345	1
SAMN11603655	PRJNA541822	China	Gungdong	2014	195/1816	CC208	2	CC2	KL3	OCL1	3175	1
SAMN11603663	PRJNA541822	China	Gungdong	2014	208/1806	CC208	2	CC2	KL2	OCL1	3176	1
SAMN11607776	PRJNA542046	China	Gungdong	2018	136/1851	CC208	2	CC2	KL32	OCL1	3178	1
SAMN11607774	PRJNA542046	China	Gungdong	2018	136/1851	CC208	2	CC2	KL32	OCL1	3178	1
SAMN11607772	PRJNA542046	China	Gungdong	2017	136/1851	CC208	2	CC2	KL32	OCL1	3178	1
SAMN11607773	PRJNA542046	China	Gungdong	2018	136/1851	CC208	2	CC2	KL32	OCL1	3178	1
SAMN11607771	PRJNA542046	China	Gungdong	2017	136/1851	CC208	2	CC2	KL32	OCL1	3178	1
SAMN11607783	PRJNA542046	China	Gungdong	2018	136/1851	CC208	2	CC2	KL77	OCL1	1976	1
SAMN11607770	PRJNA542046	China	Gungdong	2017	136/1851	CC208	2	CC2	KL77	OCL1	1976	1
SAMN11607779	PRJNA542046	China	Gungdong	2018	136/1851	CC208	2	CC2	KL77	OCL1	3378	1
SAMN11607778	PRJNA542046	China	Gungdong	2018	136/1851	CC208	2	CC2	KL77	OCL1	3378	1
SAMN11607780	PRJNA542046	China	Gungdong	2018	195/1816	CC208	2	CC2	KL3	OCL1	6	1
SAMN11607777	PRJNA542046	China	Gungdong	2018	195/1816	CC208	2	CC2	KL3	OCL1	6	1
SAMN11607769	PRJNA542046	China	Gungdong	2017	195/1816	CC208	2	CC2	KL3	OCL1	6	1
SAMN11607768	PRJNA542046	China	Gungdong	2016	195/1816	CC208	2	CC2	KL3	OCL1	715	1
SAMN11607765	PRJNA542046	China	Gungdong	2015	195/1816	CC208	2	CC2	KL3	OCL1	715	1
SAMN11607764	PRJNA542046	China	Gungdong	2015	195/1816	CC208	2	CC2	KL3	OCL1	715	1
SAMN11607766	PRJNA542046	China	Gungdong	2015	195/1816	CC208	2	CC2	KL3	OCL1	715	1
SAMN11607782	PRJNA542046	China	Gungdong	2018	195/1816	CC208	2	CC2	KL3	OCL1	2345	1
SAMN11607781	PRJNA542046	China	Gungdong	2018	195/1816	CC208	2	CC2	KL3	OCL1	2345	1
SAMN11607767	PRJNA542046	China	Gungdong	2015	208/1806	CC208	2	CC2	KL7	OCL1	2345	1
SAMN11607749	PRJNA542047	China	Gungdong	2015	136/1851	CC208	2	CC2	KL77	OCL1	1976	1
SAMN11607748	PRJNA542047	China	Gungdong	2015	136/1851	CC208	2	CC2	KL77	OCL1	1976	1
SAMN11607750	PRJNA542047	China	Gungdong	2015	136/1851	CC208	2	CC2	KL77	OCL1	1976	1
SAMN11607747	PRJNA542047	China	Gungdong	2015	136/1851	CC208	2	CC2	KL77	OCL1	1976	1
SAMN11607746	PRJNA542047	China	Gungdong	2015	136/1851	CC208	2	CC2	KL77	OCL1	1976	1
SAMN11607763	PRJNA542047	China	Gungdong	2015	195/1816	CC208	2	CC2	KL3	OCL1	2345	1
SAMN11607762	PRJNA542047	China	Gungdong	2015	195/1816	CC208	2	CC2	KL3	OCL1	2345	1
SAMN11607760	PRJNA542047	China	Gungdong	2015	195/1816	CC208	2	CC2	KL3	OCL1	2345	1
SAMN11607758	PRJNA542047	China	Gungdong	2015	195/1816	CC208	2	CC2	KL3	OCL1	2345	1
SAMN11607757	PRJNA542047	China	Gungdong	2015	195/1816	CC208	2	CC2	KL3	OCL1	2345	1
SAMN11607754	PRJNA542047	China	Gungdong	2015	195/1816	CC208	2	CC2	KL3	OCL1	2345	1
SAMN11607755	PRJNA542047	China	Gungdong	2015	195/1816	CC208	2	CC2	KL3	OCL1	2345	1
SAMN11607744	PRJNA542047	China	Gungdong	2015	195/1816	CC208	2	CC2	KL3	OCL1	2345	1
SAMN11607745	PRJNA542047	China	Gungdong	2015	195/1816	CC208	2	CC2	KL3	OCL1	2345	1
SAMN11607759	PRJNA542047	China	Gungdong	2015	208/1806	CC208	2	CC2	KL2	OCL1	3176	1
SAMN11607753	PRJNA542047	China	Gungdong	2015	208/1806	CC208	2	CC2	KL2	OCL1	3176	1
SAMN11607761	PRJNA542047	China	Gungdong	2015	208/1806	CC208	2	CC2	KL7	OCL1	2345	1
SAMN11607756	PRJNA542047	China	Gungdong	2015	208/1806	CC208	2	CC2	KL7	OCL1	2345	1
SAMN11607752	PRJNA542047	China	Gungdong	2015	208/1806	CC208	2	CC2	KL7	OCL1	2345	1
SAMN11607751	PRJNA542047	China	Gungdong	2015	208/1806	CC208	2	CC2	KL7	OCL1	2345	1
SAMN11607785	PRJNA542048	China	Gungdong	2018	136/1851	CC208	2	CC2	KL32	OCL1	3178	1
SAMN11607784	PRJNA542048	China	Gungdong	2018	136/1851	CC208	2	CC2	KL32	OCL1	3178	1
SAMN11607787	PRJNA542048	China	Gungdong	2018	136/1851	CC208	2	CC2	KL77	OCL1	1976	1
SAMN11607789	PRJNA542048	China	Gungdong	2018	195/1816	CC208	2	CC2	KL3	OCL1	2345	1
SAMN11607786	PRJNA542048	China	Gungdong	2018	195/1816	CC208	2	CC2	KL3	OCL1	2345	1
SAMN11607788	PRJNA542048	China	Gungdong	2018	195/1816	CC208	2	CC2	KL3	OCL1	2345	1
SAMN11811867	PRJNA544998	China	Beijing	2018	195/1816	CC208	2	CC2	KL3	OCL1	715	1
SAMN11811868	PRJNA544998	China	Beijing	2018	195/1816	CC208	2	CC2	KL3	OCL1	715	1
SAMN11811866	PRJNA544998	China	Beijing	2018	195/1816	CC208	2	CC2	KL3	OCL1	3467	1
SAMN11811864	PRJNA544998	China	Beijing	2018	195/1816	CC208	2	CC2	KL3	OCL1	3467	1
SAMN11811863	PRJNA544998	China	Beijing	2018	195/1816	CC208	2	CC2	KL3	OCL1	3467	1
SAMN11811861	PRJNA544998	China	Beijing	2018	195/1816	CC208	2	CC2	KL3	OCL1	3467	1
SAMN11811862	PRJNA544998	China	Beijing	2018	195/1816	CC208	2	CC2	KL3	OCL1	3467	1
SAMN11811860	PRJNA544998	China	Beijing	2018	195/1816	CC208	2	CC2	KL3	OCL1	3467	1
SAMN11811859	PRJNA544998	China	Beijing	2018	195/1816	CC208	2	CC2	KL3	OCL1	3467	1
SAMN11811858	PRJNA544998	China	Beijing	2018	195/1816	CC208	2	CC2	KL3	OCL1	3467	1
SAMN11811865	PRJNA544998	China	Beijing	2018	195/1816	CC208	2	CC2	KL3	OCL1	3468	1
SAMN12272641	PRJNA554514	China	Guangzhou	2012	195/1816	CC208	2	CC2	KL3	OCL1	6	1
SAMN12302615	PRJNA555162	China	Guangzhou	2016	195b/1816b	CC208	2	CC2	KL3	OCL1	3174	1
SAMN12712239	PRJNA564419	China	Gungdong	2014	136/1851	CC208	2	CC2	KL77	OCL1	1976	1
SAMN12712225	PRJNA564419	China	Gungdong	2014	136/1851	CC208	2	CC2	KL77	OCL1	1976	1
SAMN12714259	PRJNA564463	China	Gungdong	2014	136/1851	CC208	2	CC2	KL77	OCL1	1976	1
SAMN12768581	PRJNA565795	Australia		2017	195/1816	CC208	2	CC2	KL3	OCL1	715	1
SAMN12810225	PRJNA573295	Malaysia		2011	195/1816	CC208	2	CC2	KL3	OCL1	6	1
SAMN12810224	PRJNA573295	Malaysia		2011	195/1816	CC208	2	CC2	KL3	OCL1	6	1
SAMN12810222	PRJNA573295	Malaysia		2011	195/1816	CC208	2	CC2	KL3	OCL1	6	1
SAMN12869268	PRJNA573295	Malaysia		2012	195/1816	CC208	2	CC2	KL3	OCL1	6	1
SAMN12869266	PRJNA573295	Malaysia		2012	195/1816	CC208	2	CC2	KL3	OCL1	6	1
SAMN12869264	PRJNA573295	Malaysia		2012	195/1816	CC208	2	CC2	KL3	OCL1	6	1
SAMN12869267	PRJNA573295	Malaysia		2012	195/1816	CC208	2	CC2	KL3	OCL1	6	1
SAMN12869265	PRJNA573295	Malaysia		2012	195/1816	CC208	2	CC2	KL3	OCL1	6	1
SAMN12869262	PRJNA573295	Malaysia		2012	195/1816	CC208	2	CC2	KL3	OCL1	6	1
SAMN12869261	PRJNA573295	Malaysia		2012	195/1816	CC208	2	CC2	KL3	OCL1	6	1
SAMN12869260	PRJNA573295	Malaysia		2012	195/1816	CC208	2	CC2	KL3	OCL1	6	1
SAMN12869259	PRJNA573295	Malaysia		2012	195/1816	CC208	2	CC2	KL3	OCL1	6	1
SAMN12869257	PRJNA573295	Malaysia		2012	195/1816	CC208	2	CC2	KL3	OCL1	6	1
SAMN12869258	PRJNA573295	Malaysia		2012	195/1816	CC208	2	CC2	KL3	OCL1	6	1
SAMN12869256	PRJNA573295	Malaysia		2012	195/1816	CC208	2	CC2	KL3	OCL1	6	1
SAMN18129816	PRJNA573295	Malaysia		2015	195/1816	CC208	2	CC2	KL3	OCL1	6	1
SAMN18129814	PRJNA573295	Malaysia		2015	195/1816	CC208	2	CC2	KL3	OCL1	6	1
SAMN13496544	PRJNA593931	China	Hangzhou	2014	195/1816	CC208	2	CC2	KL3	OCL1	6	1
SAMN13496556	PRJNA593931	China	Hangzhou	2014	195/1816	CC208	2	CC2	KL3	OCL1	715	1
SAMN13496551	PRJNA593931	China	Hangzhou	2014	195/1816	CC208	2	CC2	KL3	OCL1	715	1
SAMN13496545	PRJNA593931	China	Hangzhou	2014	195/1816	CC208	2	CC2	KL3	OCL1	715	1
SAMN13496555	PRJNA593931	China	Hangzhou	2014	195/1816	CC208	2	CC2	KL3	OCL1	715	1
SAMN13496554	PRJNA593931	China	Hangzhou	2014	195/1816	CC208	2	CC2	KL3	OCL1	715	1
SAMN13496552	PRJNA593931	China	Hangzhou	2014	195/1816	CC208	2	CC2	KL3	OCL1	715	1
SAMN13496553	PRJNA593931	China	Hangzhou	2014	195/1816	CC208	2	CC2	KL3	OCL1	1073	1
SAMN13496559	PRJNA593931	China	Hangzhou	2014	195/1816	CC208	2	CC2	KL3	OCL1	1091	1
SAMN13496558	PRJNA593931	China	Hangzhou	2014	195/1816	CC208	2	CC2	KL3	OCL1	1105	1
SAMN13496546	PRJNA593931	China	Hangzhou	2014	195/1816	CC208	2	CC2	KL3	OCL1	3186	1
SAMN14308867	PRJNA610656	China	Beijing	2018	195/1816	CC208	2	CC2	KL3	OCL1	6	1
SAMN14308882	PRJNA610656	China	Beijing	2018	195/1816	CC208	2	CC2	KL3	OCL1	1044	1
SAMN14308850	PRJNA610656	China	Beijing	2017	195/1816	CC208	2	CC2	KL3	OCL1	5102	1
SAMN14308848	PRJNA610656	China	Beijing	2017	195/1816	CC208	2	CC2	KL3	OCL1	5102	1
SAMN14308847	PRJNA610656	China	Beijing	2017	195/1816	CC208	2	CC2	KL3	OCL1	5102	1
SAMN14544693	PRJNA623365	Thailand		2016	195/1816	CC208	2	CC2	KL3	OCL1	790	1
SAMN14605985	PRJNA625727	Germany	Berlin	2017	195/1816	CC208	2	CC2	KL3	OCL1	3097	1
SAMN14669799	PRJNA627433	Jordan		2012	195/1816	CC208	2	CC2	KL3	OCL1	15	1
SAMN14669912	PRJNA627433	Thailand		2013	195/1816	CC208	2	CC2	KL3	OCL1	607	1
SAMN14669812	PRJNA627433	Egypt		2013	195/1816	CC208	2	CC2	KL3	OCL1	1171	1
SAMN14829696	PRJNA627433	Singapore		2011	195/1816	CC208	2	CC2	KL3	OCL1	2353	1
SAMN14753137	PRJNA628907	Sudan	Khartoum, Soba University Hospital	2016	195	CC208	2	CC2	KL3	OCL11	1171	1
SAMN14753127	PRJNA628907	Sudan	Khartoum, Soba University Hospital	2017	195	CC208	632	CC2	KL3	OCL11	2284	1
SAMN14753153	PRJNA628907	Sudan	Khartoum, Soba University Hospital	2018	195/1816	CC208	2	CC2	KL3	OCL1	6	1
SAMN14753149	PRJNA628907	Sudan	Khartoum, Soba University Hospital	2018	195/1816	CC208	2	CC2	KL3	OCL1	6	1
SAMN14753141	PRJNA628907	Sudan	Khartoum, Soba University Hospital	2018	195/1816	CC208	2	CC2	KL3	OCL1	6	1
SAMN14753128	PRJNA628907	Sudan	Khartoum, Soba University Hospital	2016	195/1816	CC208	2	CC2	KL3	OCL1	6	1
SAMN14753121	PRJNA628907	Sudan	Khartoum, Soba University Hospital	2017	195/1816	CC208	2	CC2	KL3	OCL1	6	1
SAMN14753135	PRJNA628907	Sudan	Khartoum, Ibrahim Malik Hospital	2016	195/1816	CC208	2	CC2	KL3	OCL1	6	1
SAMN14753122	PRJNA628907	Sudan	Khartoum, Soba University Hospital	2016	195/1816	CC208	2	CC2	KL3	OCL1	6	1
SAMN14753138	PRJNA628907	Sudan	Khartoum, Soba University Hospital	2017	195/1816	CC208	2	CC2	KL3	OCL11	6	1
SAMN14753125	PRJNA628907	Sudan	Khartoum, Soba University Hospital	2017	195/1816	CC208	2	CC2	KL3	OCL1	1171	1
SAMN14753159	PRJNA628907	Sudan	Khartoum, Soba University Hospital	2018	195/1816	CC208	2	CC2	KL3	OCL1	1831	1
SAMN14753146	PRJNA628907	Sudan	Khartoum, Soba University Hospital	2018	195/1816	CC208	2	CC2	KL3	OCL1	1831	1
SAMN14753133	PRJNA628907	Sudan	Khartoum, Soba University Hospital	2016	195/1816	CC208	2	CC2	KL3	OCL1	1831	1
SAMN14753139	PRJNA628907	Sudan	Khartoum, Soba University Hospital	2017	195/1816	CC208	632	CC2	KL3	OCL1	2284	1
SAMN14753126	PRJNA628907	Sudan	Khartoum, Soba University Hospital	2017	195/1816	CC208	632	CC2	KL3	OCL1	2284	1
SAMN14753124	PRJNA628907	Sudan	Khartoum, Soba University Hospital	2017	195/1816	CC208	632	CC2	KL3	OCL1	2284	1
SAMN14753140	PRJNA628907	Sudan	Khartoum, Soba University Hospital	2017	195/1816	CC208	632	CC2	KL3	OCL1	2284	1
SAMN14753134	PRJNA628907	Sudan	Khartoum, Soba University Hospital	2017	195/1816	CC208	632	CC2	KL3	OCL1	2284	1
SAMN14753156	PRJNA628907	Sudan	Khartoum, Soba University Hospital	2018	195/1816	CC208	2	CC2	KL3	OCL1	2720	1
SAMN14753154	PRJNA628907	Sudan	Khartoum, Soba University Hospital	2018	195/1816	CC208	2	CC2	KL3	OCL1	2720	1
SAMN14753148	PRJNA628907	Sudan	Khartoum, Soba University Hospital	2018	195/1816	CC208	2	CC2	KL3	OCL1	2720	1
SAMN14867404	PRJNA631491	Australia	Brisbane	2015	195/1816	CC208	2	CC2	KL3	OCL1	3635	1
SAMN14943613	PRJNA633416	China		2013	195/1816	CC208	2	CC2	KL3	OCL1	6	1
SAMN14943612	PRJNA633416	China		2014	195/1816	CC208	2	CC2	KL3	OCL1	6	1
SAMN14943611	PRJNA633416	China		2014	195/1816	CC208	2	CC2	KL3	OCL1	6	1
SAMN14943610	PRJNA633416	China		2014	195/1816	CC208	2	CC2	KL3	OCL1	6	1
SAMN14943600	PRJNA633416	China		2013	195/1816	CC208	2	CC2	KL3	OCL1	6	1
SAMN14943642	PRJNA633416	China		2016	195/1816	CC208	2	CC2	KL3	OCL1	715	1
SAMN14943620	PRJNA633416	China		2014	195/1816	CC208	2	CC2	KL3	OCL1	715	1
SAMN14943618	PRJNA633416	China		2014	195/1816	CC208	2	CC2	KL3	OCL1	715	1
SAMN14943634	PRJNA633416	China		2016	195/1816	CC208	2	CC2	KL3	OCL1	1044	1
SAMN14943633	PRJNA633416	China		2016	195/1816	CC208	2	CC2	KL3	OCL1	1044	1
SAMN14943623	PRJNA633416	China		2014	195/1816	CC208	2	CC2	KL3	OCL1	1044	1
SAMN14943617	PRJNA633416	China		2014	195/1816	CC208	2	CC2	KL3	OCL1	1044	1
SAMN14943616	PRJNA633416	China		2014	195/1816	CC208	2	CC2	KL3	OCL1	1044	1
SAMN14943599	PRJNA633416	China		2013	195/1816	CC208	2	CC2	KL3	OCL1	1044	1
SAMN14943621	PRJNA633416	China		2014	195/1816	CC208	2	CC2	KL3	OCL1	1071	1
SAMN14943619	PRJNA633416	China		2014	195/1816	CC208	2	CC2	KL3	OCL1	1071	1
SAMN14943639	PRJNA633416	China		2016	195/1816	CC208	2	CC2	KL3	OCL1	2908	1
SAMN14943632	PRJNA633416	China		2016	195/1816	CC208	2	CC2	KL3	OCL1	2908	1
SAMN14943630	PRJNA633416	China		2016	195/1816	CC208	2	CC2	KL3	OCL1	2908	1
SAMN14944010	PRJNA633465	China	Shenzhen	2016	195/1816	CC208	2	CC2	KL3	OCL1	2085	1
SAMN15083384	PRJNA636771	Kenya	Nairobi	2015	195/1816	CC208	2	CC2	KL3	OCL1	6	1
SAMN15083377	PRJNA636771	Kenya	Nairobi	2017	195/1816	CC208	2	CC2	KL3	OCL1	1044	1
SAMN15083378	PRJNA636771	Kenya	Nairobi	2017	195/1816	CC208	2	CC2	KL3	OCL1	1044	1
SAMN15083399	PRJNA636771	Kenya	Nairobi	2018	195/1816	CC208	2	CC2	KL3	OCL1	3703	1
SAMN15083385	PRJNA636771	Kenya	Nairobi	2017	195/1816	CC208	2	CC2	KL3	OCL1	3703	1
SAMN15083386	PRJNA636771	Kenya	Nairobi	2017	195/1816	CC208	2	CC2	KL3	OCL1	3703	1
SAMN15083380	PRJNA636771	Kenya	Nairobi	2017	195/1816	CC208	2	CC2	KL3	OCL1	3703	1
SAMN15083379	PRJNA636771	Kenya	Nairobi	2018	195/1816	CC208	2	CC2	KL3	OCL1	3703	1
SAMN15232046	PRJNA639298	China	Guangzhou	2018	136/1851	CC208	2	CC2	KL77	OCL1	1976	1
SAMN15232045	PRJNA639298	China	Guangzhou	2018	136/1851	CC208	2	CC2	KL77	OCL1	1976	1
SAMN15232044	PRJNA639298	China	Guangzhou	2018	136/1851	CC208	2	CC2	KL77	OCL1	1976	1
SAMN15232040	PRJNA639298	China	Guangzhou	2018	136/1851	CC208	2	CC2	KL77	OCL1	1976	1
SAMN15232037	PRJNA639298	China	Guangzhou	2018	136/1851	CC208	2	CC2	KL77	OCL1	1976	1
SAMN15232028	PRJNA639298	China	Guangzhou	2018	136/1851	CC208	2	CC2	KL77	OCL1	1976	1
SAMN15232019	PRJNA639298	China	Guangzhou	2018	136/1851	CC208	2	CC2	KL77	OCL1	1976	1
SAMN15232018	PRJNA639298	China	Guangzhou	2018	136/1851	CC208	2	CC2	KL77	OCL1	1976	1
SAMN15232017	PRJNA639298	China	Guangzhou	2018	136/1851	CC208	2	CC2	KL77	OCL1	1976	1
SAMN15232011	PRJNA639298	China	Guangzhou	2018	136/1851	CC208	2	CC2	KL77	OCL1	1976	1
SAMN15232013	PRJNA639298	China	Guangzhou	2018	136/1851	CC208	2	CC2	KL77	OCL1	2082	1
SAMN15231996	PRJNA639298	China	Guangzhou	2018	1633/Ox_New64	CC208	2	CC2	KL3	OCL1	1613	1
SAMN15232016	PRJNA639298	China	Guangzhou	2018	1633/Ox_New64	CC208	2	CC2	KL3	OCL1	1613	1
SAMN15232012	PRJNA639298	China	Guangzhou	2018	195/1816	CC208	2	CC2	KL3	OCL1	6	1
SAMN15232056	PRJNA639298	China	Guangzhou	2018	195/1816	CC208	2	CC2	KL3	OCL1	715	1
SAMN15232043	PRJNA639298	China	Guangzhou	2018	195/1816	CC208	2	CC2	KL3	OCL1	1044	1
SAMN15232027	PRJNA639298	China	Guangzhou	2018	195/1816	CC208	2	CC2	KL3	OCL1	1044	1
SAMN15232014	PRJNA639298	China	Guangzhou	2018	195/1816	CC208	2	CC2	KL3	OCL1	1044	1
SAMN15232054	PRJNA639298	China	Guangzhou	2018	195/1816	CC208	2	CC2	KL3	OCL1	1044	1
SAMN15232041	PRJNA639298	China	Guangzhou	2018	195/1816	CC208	2	CC2	KL3	OCL1	3174	1
SAMN15232051	PRJNA639298	China	Guangzhou	2018	208/1806	CC208	2	CC2	KL7	OCL1	2345	1
SAMN15232031	PRJNA639298	China	Guangzhou	2018	208/1806	CC208	2	CC2	KL7	OCL1	2345	1
SAMN15231999	PRJNA639298	China	Guangzhou	2018	208/1806	CC208	2	CC2	KL7	OCL1	2345	1
SAMN15232036	PRJNA639298	China	Guangzhou	2018	208/1806	CC208	2	CC2	KL7	OCL1	4357	1
SAMN15232035	PRJNA639298	China	Guangzhou	2018	208/1806	CC208	2	CC2	KL7	OCL1	4357	1
SAMN15232032	PRJNA639298	China	Guangzhou	2018	208/1806	CC208	2	CC2	KL7	OCL1	4357	1
SAMN15538706	PRJNA646312	China	Beijing	2018	195/1816	CC208	2	CC2	KL3	OCL1	3700	1
SAMN15915130	PRJNA659545	Egypt	Alexandria	2010	368/1962	CC208	2	CC2	KL32	OCL1	3509	1
SAMN15915102	PRJNA659545	Egypt	Alexandria	2015	368/1962	CC208	2	CC2	KL32	OCL1	3520	1
SAMN16807097	PRJNA676010	China	Guangzhou	2013	195/1816	CC208	2	CC2	KL3	OCL1	1044	1
SAMN16807094	PRJNA676010	China	Guangzhou	2013	195/1816	CC208	2	CC2	KL3	OCL1	3635	1
SAMN17349188	PRJNA692566	China	Shenzhen	2019	195/1816	CC208	2	CC2	KL3	OCL1	3337	1
SAMN17349183	PRJNA692566	China	Shenzhen	2019	195/1816	CC208	2	CC2	KL3	OCL1	3337	1
SAMN17349187	PRJNA692566	China	Shenzhen	2019	195/1816	CC208	2	CC2	KL3	OCL1	3337	1
SAMN17825108	PRJNA700120	Lebanon		2020	195/1816	CC208	2	CC2	KL3	OCL1	3344	1
SAMN19493863	PRJNA734485	Belgium		2017	195/1816	CC208	2	CC2	KL3	OCL1	1044	1
SAMN19493865	PRJNA734485	Belgium		2017	195/1816	CC208	2	CC2	KL9	OCL1	3730	1
SAMN23009115	PRJNA779035	China	Shenzhen	2021	136/1851	CC208	2	CC2	KL77	OCL1	2082	1
SAMN23009120	PRJNA779035	China	Shenzhen	2021	136/1851	CC208	2	CC2	KL77	OCL1	2082	1
SAMN23009133	PRJNA779035	China	Shenzhen	2020	136/1851	CC208	2	CC2	KL77	OCL1	2082	1
SAMN23009134	PRJNA779035	China	Shenzhen	2020	136/1851	CC208	2	CC2	KL77	OCL1	2082	1
SAMN23009135	PRJNA779035	China	Shenzhen	2020	136/1851	CC208	2	CC2	KL77	OCL1	2082	1
SAMN23009136	PRJNA779035	China	Shenzhen	2021	136/1851	CC208	2	CC2	KL77	OCL1	2082	1
SAMN23009138	PRJNA779035	China	Shenzhen	2021	136/1851	CC208	2	CC2	KL77	OCL1	2082	1
SAMN23009124	PRJNA779035	China	Shenzhen	2021	195/1816	CC208	2	CC2	KL3	OCL1	715	1
SAMN23009131	PRJNA779035	China	Shenzhen	2020	195/1816	CC208	2	CC2	KL3	OCL1	715	1
SAMN23009106	PRJNA779035	China	Shenzhen	2020	195/1816	CC208	2	CC2	KL3	OCL1	1044	1
SAMN23009132	PRJNA779035	China	Shenzhen	2020	195/1816	CC208	2	CC2	KL3	OCL1	2085	1
SAMN23009125	PRJNA779035	China	Shenzhen	2021	195/1816	CC208	2	CC2	KL3	OCL1	2087	1
SAMN23009127	PRJNA779035	China	Shenzhen	2021	195/1816	CC208	2	CC2	KL3	OCL1	2087	1
SAMN23009139	PRJNA779035	China	Shenzhen	2021	195/1816	CC208	2	CC2	KL3	OCL1	2087	1
SAMN23009101	PRJNA779035	China	Shenzhen	2020	195/1816	CC208	2	CC2	KL3	OCL1	2907	1
SAMN23009102	PRJNA779035	China	Shenzhen	2020	195/1816	CC208	2	CC2	KL3	OCL1	3139	1
SAMN23009103	PRJNA779035	China	Shenzhen	2020	208/1806	CC208	2	CC2	KL7	OCL1	3071	1
SAMN23009104	PRJNA779035	China	Shenzhen	2020	208/1806	CC208	2	CC2	KL7	OCL1	3071	1
SAMN23009105	PRJNA779035	China	Shenzhen	2020	208/1806	CC208	2	CC2	KL7	OCL1	3071	1
SAMN23009107	PRJNA779035	China	Shenzhen	2020	208/1806	CC208	2	CC2	KL7	OCL1	3071	1
SAMN23009100	PRJNA779035	China	Shenzhen	2020	208/1806	CC208	2	CC2	KL7	OCL1	3071	1
SAMN23009109	PRJNA779035	China	Shenzhen	2020	208/1806	CC208	2	CC2	KL7	OCL1	3071	1
SAMN23009110	PRJNA779035	China	Shenzhen	2021	208/1806	CC208	2	CC2	KL7	OCL1	3071	1
SAMN23009114	PRJNA779035	China	Shenzhen	2021	208/1806	CC208	2	CC2	KL7	OCL1	3071	1
SAMN23009117	PRJNA779035	China	Shenzhen	2021	208/1806	CC208	2	CC2	KL7	OCL1	3071	1
SAMN23009118	PRJNA779035	China	Shenzhen	2021	208/1806	CC208	2	CC2	KL7	OCL1	3071	1
SAMN23009119	PRJNA779035	China	Shenzhen	2021	208/1806	CC208	2	CC2	KL7	OCL1	3071	1
SAMN23009126	PRJNA779035	China	Shenzhen	2021	208/1806	CC208	2	CC2	KL7	OCL1	3071	1
SAMN23009128	PRJNA779035	China	Shenzhen	2021	208/1806	CC208	2	CC2	KL7	OCL1	3071	1
SAMN23009129	PRJNA779035	China	Shenzhen	2020	208/1806	CC208	2	CC2	KL7	OCL1	3071	1
SAMN23009137	PRJNA779035	China	Shenzhen	2021	208/1806	CC208	2	CC2	KL7	OCL1	3071	1
SAMN03817043	PRJNA288605	Canada		2014	112	non-CC208	437	non-CC2	KL3	OCL2	413	2
SAMN05601616	PRJNA339662	China	Hangzhou	2014	112	non-CC208	437	non-CC2	KL3	OCL2	413	2
SAMN05601618	PRJNA339662	China	Hangzhou	2014	112	non-CC208	437	non-CC2	KL3	OCL2	413	2
SAMN05601613	PRJNA339662	China	Hangzhou	2014	112	non-CC208	437	non-CC2	KL3	OCL2	413	2
SAMN05601614	PRJNA339662	China	Hangzhou	2014	112	non-CC208	437	non-CC2	KL3	OCL2	413	2
SAMN05601612	PRJNA339662	China	Hangzhou	2014	112	non-CC208	437	non-CC2	KL3	OCL2	413	2
SAMN05601611	PRJNA339662	China	Hangzhou	2014	112	non-CC208	437	non-CC2	KL3	OCL2	413	2
SAMN05601615	PRJNA339662	China	Hangzhou	2014	112	non-CC208	437	non-CC2	KL3	OCL2	413	2
SAMN05601617	PRJNA339662	China	Hangzhou	2014	112	non-CC208	437	non-CC2	KL3	OCL2	413	2
SAMN08814061	PRJNA447986	France		1951	112	non-CC208	437	non-CC2	KL3	OCL2	413	2
SAMN08814060	PRJNA447986	France		1951	112	non-CC208	437	non-CC2	KL3	OCL2	413	2
SAMN13417895	PRJNA485123	USA	Pittsburgh, PA	2019	112	non-CC208	437	non-CC2	KL3	OCL2	3938	2
SAMN13417894	PRJNA485123	USA	Pittsburgh, PA	2019	112	non-CC208	437	non-CC2	KL3	OCL2	3938	2
SAMN13417893	PRJNA485123	USA	Pittsburgh, PA	2019	112	non-CC208	437	non-CC2	KL3	OCL2	3938	2
SAMN13417892	PRJNA485123	USA	Pittsburgh, PA	2019	112	non-CC208	437	non-CC2	KL3	OCL2	3938	2
SAMN13417891	PRJNA485123	USA	Pittsburgh, PA	2019	112	non-CC208	437	non-CC2	KL3	OCL2	3938	2
SAMN13417890	PRJNA485123	USA	Pittsburgh, PA	2019	112	non-CC208	437	non-CC2	KL3	OCL2	3938	2
SAMN13417889	PRJNA485123	USA	Pittsburgh, PA	2019	112	non-CC208	437	non-CC2	KL3	OCL2	3938	2
SAMN13417888	PRJNA485123	USA	Pittsburgh, PA	2019	112	non-CC208	437	non-CC2	KL3	OCL2	3938	2
SAMN13417887	PRJNA485123	USA	Pittsburgh, PA	2019	112	non-CC208	437	non-CC2	KL3	OCL2	3938	2
SAMN13417886	PRJNA485123	USA	Pittsburgh, PA	2019	112	non-CC208	437	non-CC2	KL3	OCL2	3938	2
SAMN13417885	PRJNA485123	USA	Pittsburgh, PA	2019	112	non-CC208	437	non-CC2	KL3	OCL2	3938	2
SAMN13417884	PRJNA485123	USA	Pittsburgh, PA	2019	112	non-CC208	437	non-CC2	KL3	OCL2	3938	2
SAMN13417839	PRJNA485123	USA	Pittsburgh, PA	2019	112	non-CC208	437	non-CC2	KL3	OCL2	3938	2
SAMN13417883	PRJNA485123	USA	Pittsburgh, PA	2019	112	non-CC208	437	non-CC2	KL3	OCL2	3938	2
SAMN13417882	PRJNA485123	USA	Pittsburgh, PA	2019	112	non-CC208	437	non-CC2	KL3	OCL2	3938	2
SAMN13417881	PRJNA485123	USA	Pittsburgh, PA	2019	112	non-CC208	437	non-CC2	KL3	OCL2	3938	2
SAMN13417880	PRJNA485123	USA	Pittsburgh, PA	2019	112	non-CC208	437	non-CC2	KL3	OCL2	3938	2
SAMN13417879	PRJNA485123	USA	Pittsburgh, PA	2019	112	non-CC208	437	non-CC2	KL3	OCL2	3938	2
SAMN13417878	PRJNA485123	USA	Pittsburgh, PA	2019	112	non-CC208	437	non-CC2	KL3	OCL2	3938	2
SAMN13417877	PRJNA485123	USA	Pittsburgh, PA	2019	112	non-CC208	437	non-CC2	KL3	OCL2	3938	2
SAMN13417876	PRJNA485123	USA	Pittsburgh, PA	2019	112	non-CC208	437	non-CC2	KL3	OCL2	3938	2
SAMN13417875	PRJNA485123	USA	Pittsburgh, PA	2019	112	non-CC208	437	non-CC2	KL3	OCL2	3938	2
SAMN13417874	PRJNA485123	USA	Pittsburgh, PA	2019	112	non-CC208	437	non-CC2	KL3	OCL2	3938	2
SAMN13417838	PRJNA485123	USA	Pittsburgh, PA	2019	112	non-CC208	437	non-CC2	KL3	OCL2	3938	2
SAMN13417873	PRJNA485123	USA	Pittsburgh, PA	2019	112	non-CC208	437	non-CC2	KL3	OCL2	3938	2
SAMN13417872	PRJNA485123	USA	Pittsburgh, PA	2019	112	non-CC208	437	non-CC2	KL3	OCL2	3938	2
SAMN13417871	PRJNA485123	USA	Pittsburgh, PA	2019	112	non-CC208	437	non-CC2	KL3	OCL2	3938	2
SAMN13417870	PRJNA485123	USA	Pittsburgh, PA	2019	112	non-CC208	437	non-CC2	KL3	OCL2	3938	2
SAMN13417869	PRJNA485123	USA	Pittsburgh, PA	2019	112	non-CC208	437	non-CC2	KL3	OCL2	3938	2
SAMN13417868	PRJNA485123	USA	Pittsburgh, PA	2019	112	non-CC208	437	non-CC2	KL3	OCL2	3938	2
SAMN13417867	PRJNA485123	USA	Pittsburgh, PA	2019	112	non-CC208	437	non-CC2	KL3	OCL2	3938	2
SAMN13417866	PRJNA485123	USA	Pittsburgh, PA	2019	112	non-CC208	437	non-CC2	KL3	OCL2	3938	2
SAMN13417837	PRJNA485123	USA	Pittsburgh, PA	2019	112	non-CC208	437	non-CC2	KL3	OCL2	3938	2
SAMN13417856	PRJNA485123	USA	Pittsburgh, PA	2019	112	non-CC208	437	non-CC2	KL3	OCL2	3938	2
SAMN13417855	PRJNA485123	USA	Pittsburgh, PA	2019	112	non-CC208	437	non-CC2	KL3	OCL2	3938	2
SAMN13417854	PRJNA485123	USA	Pittsburgh, PA	2019	112	non-CC208	437	non-CC2	KL3	OCL2	3938	2
SAMN13417836	PRJNA485123	USA	Pittsburgh, PA	2019	112	non-CC208	437	non-CC2	KL3	OCL2	3938	2
SAMN13417853	PRJNA485123	USA	Pittsburgh, PA	2019	112	non-CC208	437	non-CC2	KL3	OCL2	3938	2
SAMN13417852	PRJNA485123	USA	Pittsburgh, PA	2019	112	non-CC208	437	non-CC2	KL3	OCL2	3938	2
SAMN13417851	PRJNA485123	USA	Pittsburgh, PA	2019	112	non-CC208	437	non-CC2	KL3	OCL2	3938	2
SAMN13417849	PRJNA485123	USA	Pittsburgh, PA	2019	112	non-CC208	437	non-CC2	KL3	OCL2	3938	2
SAMN13417835	PRJNA485123	USA	Pittsburgh, PA	2019	112	non-CC208	437	non-CC2	KL3	OCL2	3938	2
SAMN13417834	PRJNA485123	USA	Pittsburgh, PA	2019	112	non-CC208	437	non-CC2	KL3	OCL2	3938	2
SAMN15594282	PRJNA485123	USA	Pittsburgh, PA	2017	112	non-CC208	437	non-CC2	KL3	OCL2	3938	2
SAMN09783752	PRJNA485123	USA	Pittsburgh, PA	2018	112	non-CC208	437	non-CC2	KL3	OCL2	3938	2
SAMN09783751	PRJNA485123	USA	Pittsburgh, PA	2018	112	non-CC208	437	non-CC2	KL3	OCL2	3938	2
SAMN09783938	PRJNA485123	USA	Pittsburgh, PA	2017	112	non-CC208	437	non-CC2	KL3	OCL2	3938	2
SAMN09783937	PRJNA485123	USA	Pittsburgh, PA	2017	112	non-CC208	437	non-CC2	KL3	OCL2	3938	2
SAMN09783930	PRJNA485123	USA	Pittsburgh, PA	2017	112	non-CC208	437	non-CC2	KL3	OCL2	3938	2
SAMN09783929	PRJNA485123	USA	Pittsburgh, PA	2017	112	non-CC208	437	non-CC2	KL3	OCL2	3938	2
SAMN09783932	PRJNA485123	USA	Pittsburgh, PA	2017	112	non-CC208	437	non-CC2	KL3	OCL2	3938	2
SAMN09783931	PRJNA485123	USA	Pittsburgh, PA	2017	112	non-CC208	437	non-CC2	KL3	OCL2	3938	2
SAMN09783934	PRJNA485123	USA	Pittsburgh, PA	2017	112	non-CC208	437	non-CC2	KL3	OCL2	3938	2
SAMN09783933	PRJNA485123	USA	Pittsburgh, PA	2017	112	non-CC208	437	non-CC2	KL3	OCL2	3938	2
SAMN09783936	PRJNA485123	USA	Pittsburgh, PA	2017	112	non-CC208	437	non-CC2	KL3	OCL2	3938	2
SAMN09783935	PRJNA485123	USA	Pittsburgh, PA	2017	112	non-CC208	437	non-CC2	KL3	OCL2	3938	2
SAMN09783829	PRJNA485123	USA	Pittsburgh, PA	2018	112	non-CC208	437	non-CC2	KL3	OCL2	3938	2
SAMN09783830	PRJNA485123	USA	Pittsburgh, PA	2018	112	non-CC208	437	non-CC2	KL3	OCL2	3938	2
SAMN09783831	PRJNA485123	USA	Pittsburgh, PA	2018	112	non-CC208	437	non-CC2	KL3	OCL2	3938	2
SAMN09783832	PRJNA485123	USA	Pittsburgh, PA	2018	112	non-CC208	437	non-CC2	KL3	OCL2	3938	2
SAMN09783835	PRJNA485123	USA	Pittsburgh, PA	2017	112	non-CC208	437	non-CC2	KL3	OCL2	3938	2
SAMN09783836	PRJNA485123	USA	Pittsburgh, PA	2017	112	non-CC208	437	non-CC2	KL3	OCL2	3938	2
SAMN09783837	PRJNA485123	USA	Pittsburgh, PA	2017	112	non-CC208	437	non-CC2	KL3	OCL2	3938	2
SAMN09783838	PRJNA485123	USA	Pittsburgh, PA	2017	112	non-CC208	437	non-CC2	KL3	OCL2	3938	2
SAMN09783628	PRJNA485123	USA	Pittsburgh, PA	2017	112	non-CC208	437	non-CC2	KL3	OCL2	3938	2
SAMN09783621	PRJNA485123	USA	Pittsburgh, PA	2017	112	non-CC208	437	non-CC2	KL3	OCL2	3938	2
SAMN09783622	PRJNA485123	USA	Pittsburgh, PA	2017	112	non-CC208	437	non-CC2	KL3	OCL2	3938	2
SAMN09783619	PRJNA485123	USA	Pittsburgh, PA	2017	112	non-CC208	437	non-CC2	KL3	OCL2	3938	2
SAMN09783620	PRJNA485123	USA	Pittsburgh, PA	2017	112	non-CC208	437	non-CC2	KL3	OCL2	3938	2
SAMN09783625	PRJNA485123	USA	Pittsburgh, PA	2017	112	non-CC208	437	non-CC2	KL3	OCL2	3938	2
SAMN09783623	PRJNA485123	USA	Pittsburgh, PA	2017	112	non-CC208	437	non-CC2	KL3	OCL2	3938	2
SAMN09783624	PRJNA485123	USA	Pittsburgh, PA	2017	112	non-CC208	437	non-CC2	KL3	OCL2	3938	2
SAMN09783947	PRJNA485123	USA	Pittsburgh, PA	2017	112	non-CC208	437	non-CC2	KL3	OCL2	3938	2
SAMN09783948	PRJNA485123	USA	Pittsburgh, PA	2017	112	non-CC208	437	non-CC2	KL3	OCL2	3938	2
SAMN09783943	PRJNA485123	USA	Pittsburgh, PA	2017	112	non-CC208	437	non-CC2	KL3	OCL2	3938	2
SAMN09783944	PRJNA485123	USA	Pittsburgh, PA	2017	112	non-CC208	437	non-CC2	KL3	OCL2	3938	2
SAMN09783945	PRJNA485123	USA	Pittsburgh, PA	2017	112	non-CC208	437	non-CC2	KL3	OCL2	3938	2
SAMN09783946	PRJNA485123	USA	Pittsburgh, PA	2017	112	non-CC208	437	non-CC2	KL3	OCL2	3938	2
SAMN09783940	PRJNA485123	USA	Pittsburgh, PA	2017	112	non-CC208	437	non-CC2	KL3	OCL2	3938	2
SAMN09783941	PRJNA485123	USA	Pittsburgh, PA	2017	112	non-CC208	437	non-CC2	KL3	OCL2	3938	2
SAMN09783942	PRJNA485123	USA	Pittsburgh, PA	2017	112	non-CC208	437	non-CC2	KL3	OCL2	3938	2
SAMN09783658	PRJNA485123	USA	Pittsburgh, PA	2017	112	non-CC208	437	non-CC2	KL3	OCL2	3938	2
SAMN09783657	PRJNA485123	USA	Pittsburgh, PA	2017	112	non-CC208	437	non-CC2	KL3	OCL2	3938	2
SAMN09783656	PRJNA485123	USA	Pittsburgh, PA	2017	112	non-CC208	437	non-CC2	KL3	OCL2	3938	2
SAMN09783655	PRJNA485123	USA	Pittsburgh, PA	2017	112	non-CC208	437	non-CC2	KL3	OCL2	3938	2
SAMN09783654	PRJNA485123	USA	Pittsburgh, PA	2017	112	non-CC208	437	non-CC2	KL3	OCL2	3938	2
SAMN09783653	PRJNA485123	USA	Pittsburgh, PA	2017	112	non-CC208	437	non-CC2	KL3	OCL2	3938	2
SAMN09783652	PRJNA485123	USA	Pittsburgh, PA	2017	112	non-CC208	437	non-CC2	KL3	OCL2	3938	2
SAMN09783651	PRJNA485123	USA	Pittsburgh, PA	2017	112	non-CC208	437	non-CC2	KL3	OCL2	3938	2
SAMN09783880	PRJNA485123	USA	Pittsburgh, PA	2017	112	non-CC208	437	non-CC2	KL3	OCL2	3938	2
SAMN09783879	PRJNA485123	USA	Pittsburgh, PA	2017	112	non-CC208	437	non-CC2	KL3	OCL2	3938	2
SAMN09783882	PRJNA485123	USA	Pittsburgh, PA	2017	112	non-CC208	437	non-CC2	KL3	OCL2	3938	2
SAMN09783881	PRJNA485123	USA	Pittsburgh, PA	2017	112	non-CC208	437	non-CC2	KL3	OCL2	3938	2
SAMN09783884	PRJNA485123	USA	Pittsburgh, PA	2017	112	non-CC208	437	non-CC2	KL3	OCL2	3938	2
SAMN09783883	PRJNA485123	USA	Pittsburgh, PA	2017	112	non-CC208	437	non-CC2	KL3	OCL2	3938	2
SAMN09783886	PRJNA485123	USA	Pittsburgh, PA	2017	112	non-CC208	437	non-CC2	KL3	OCL2	3938	2
SAMN09783885	PRJNA485123	USA	Pittsburgh, PA	2017	112	non-CC208	437	non-CC2	KL3	OCL2	3938	2
SAMN09783888	PRJNA485123	USA	Pittsburgh, PA	2017	112	non-CC208	437	non-CC2	KL3	OCL2	3938	2
SAMN09783887	PRJNA485123	USA	Pittsburgh, PA	2017	112	non-CC208	437	non-CC2	KL3	OCL2	3938	2
SAMN09783712	PRJNA485123	USA	Pittsburgh, PA	2017	112	non-CC208	437	non-CC2	KL3	OCL2	3938	2
SAMN09783713	PRJNA485123	USA	Pittsburgh, PA	2017	112	non-CC208	437	non-CC2	KL3	OCL2	3938	2
SAMN09783718	PRJNA485123	USA	Pittsburgh, PA	2017	112	non-CC208	437	non-CC2	KL3	OCL2	3938	2
SAMN09783717	PRJNA485123	USA	Pittsburgh, PA	2017	112	non-CC208	437	non-CC2	KL3	OCL2	3938	2
SAMN09783908	PRJNA485123	USA	Pittsburgh, PA	2017	112	non-CC208	437	non-CC2	KL3	OCL2	3938	2
SAMN09783763	PRJNA485123	USA	Pittsburgh, PA	2018	112	non-CC208	437	non-CC2	KL3	OCL2	3938	2
SAMN09783764	PRJNA485123	USA	Pittsburgh, PA	2018	112	non-CC208	437	non-CC2	KL3	OCL2	3938	2
SAMN09783765	PRJNA485123	USA	Pittsburgh, PA	2018	112	non-CC208	437	non-CC2	KL3	OCL2	3938	2
SAMN09783766	PRJNA485123	USA	Pittsburgh, PA	2018	112	non-CC208	437	non-CC2	KL3	OCL2	3938	2
SAMN09783759	PRJNA485123	USA	Pittsburgh, PA	2018	112	non-CC208	437	non-CC2	KL3	OCL2	3938	2
SAMN09783760	PRJNA485123	USA	Pittsburgh, PA	2018	112	non-CC208	437	non-CC2	KL3	OCL2	3938	2
SAMN09783761	PRJNA485123	USA	Pittsburgh, PA	2018	112	non-CC208	437	non-CC2	KL3	OCL2	3938	2
SAMN09783762	PRJNA485123	USA	Pittsburgh, PA	2018	112	non-CC208	437	non-CC2	KL3	OCL2	3938	2
SAMN09783767	PRJNA485123	USA	Pittsburgh, PA	2018	112	non-CC208	437	non-CC2	KL3	OCL2	3938	2
SAMN09783768	PRJNA485123	USA	Pittsburgh, PA	2018	112	non-CC208	437	non-CC2	KL3	OCL2	3938	2
SAMN09783899	PRJNA485123	USA	Pittsburgh, PA	2017	112	non-CC208	437	non-CC2	KL3	OCL2	3938	2
SAMN09783900	PRJNA485123	USA	Pittsburgh, PA	2017	112	non-CC208	437	non-CC2	KL3	OCL2	3938	2
SAMN09783901	PRJNA485123	USA	Pittsburgh, PA	2017	112	non-CC208	437	non-CC2	KL3	OCL2	3938	2
SAMN09783867	PRJNA485123	USA	Pittsburgh, PA	2017	112	non-CC208	437	non-CC2	KL3	OCL2	3938	2
SAMN09783903	PRJNA485123	USA	Pittsburgh, PA	2017	112	non-CC208	437	non-CC2	KL3	OCL2	3938	2
SAMN09783904	PRJNA485123	USA	Pittsburgh, PA	2017	112	non-CC208	437	non-CC2	KL3	OCL2	3938	2
SAMN09783905	PRJNA485123	USA	Pittsburgh, PA	2017	112	non-CC208	437	non-CC2	KL3	OCL2	3938	2
SAMN09783906	PRJNA485123	USA	Pittsburgh, PA	2017	112	non-CC208	437	non-CC2	KL3	OCL2	3938	2
SAMN09783862	PRJNA485123	USA	Pittsburgh, PA	2017	112	non-CC208	437	non-CC2	KL3	OCL2	3938	2
SAMN09783861	PRJNA485123	USA	Pittsburgh, PA	2017	112	non-CC208	437	non-CC2	KL3	OCL2	3938	2
SAMN09783860	PRJNA485123	USA	Pittsburgh, PA	2017	112	non-CC208	437	non-CC2	KL3	OCL2	3938	2
SAMN09783859	PRJNA485123	USA	Pittsburgh, PA	2017	112	non-CC208	437	non-CC2	KL3	OCL2	3938	2
SAMN09783866	PRJNA485123	USA	Pittsburgh, PA	2017	112	non-CC208	437	non-CC2	KL3	OCL2	3938	2
SAMN09783865	PRJNA485123	USA	Pittsburgh, PA	2017	112	non-CC208	437	non-CC2	KL3	OCL2	3938	2
SAMN09783864	PRJNA485123	USA	Pittsburgh, PA	2017	112	non-CC208	437	non-CC2	KL3	OCL2	3938	2
SAMN09783863	PRJNA485123	USA	Pittsburgh, PA	2017	112	non-CC208	437	non-CC2	KL3	OCL2	3938	2
SAMN09783612	PRJNA485123	USA	Pittsburgh, PA	2017	112	non-CC208	437	non-CC2	KL3	OCL2	3938	2
SAMN09783610	PRJNA485123	USA	Pittsburgh, PA	2017	112	non-CC208	437	non-CC2	KL3	OCL2	3938	2
SAMN09783609	PRJNA485123	USA	Pittsburgh, PA	2017	112	non-CC208	437	non-CC2	KL3	OCL2	3938	2
SAMN09783616	PRJNA485123	USA	Pittsburgh, PA	2017	112	non-CC208	437	non-CC2	KL3	OCL2	3938	2
SAMN09783615	PRJNA485123	USA	Pittsburgh, PA	2017	112	non-CC208	437	non-CC2	KL3	OCL2	3938	2
SAMN09783614	PRJNA485123	USA	Pittsburgh, PA	2017	112	non-CC208	437	non-CC2	KL3	OCL2	3938	2
SAMN09783618	PRJNA485123	USA	Pittsburgh, PA	2017	112	non-CC208	437	non-CC2	KL3	OCL2	3938	2
SAMN09783617	PRJNA485123	USA	Pittsburgh, PA	2017	112	non-CC208	437	non-CC2	KL3	OCL2	3938	2
SAMN09783727	PRJNA485123	USA	Pittsburgh, PA	2017	112	non-CC208	437	non-CC2	KL3	OCL2	3938	2
SAMN09783728	PRJNA485123	USA	Pittsburgh, PA	2017	112	non-CC208	437	non-CC2	KL3	OCL2	3938	2
SAMN09783719	PRJNA485123	USA	Pittsburgh, PA	2017	112	non-CC208	437	non-CC2	KL3	OCL2	3938	2
SAMN09783720	PRJNA485123	USA	Pittsburgh, PA	2017	112	non-CC208	437	non-CC2	KL3	OCL2	3938	2
SAMN09783721	PRJNA485123	USA	Pittsburgh, PA	2017	112	non-CC208	437	non-CC2	KL3	OCL2	3938	2
SAMN09783722	PRJNA485123	USA	Pittsburgh, PA	2017	112	non-CC208	437	non-CC2	KL3	OCL2	3938	2
SAMN09783723	PRJNA485123	USA	Pittsburgh, PA	2017	112	non-CC208	437	non-CC2	KL3	OCL2	3938	2
SAMN09783724	PRJNA485123	USA	Pittsburgh, PA	2017	112	non-CC208	437	non-CC2	KL3	OCL2	3938	2
SAMN09783725	PRJNA485123	USA	Pittsburgh, PA	2017	112	non-CC208	437	non-CC2	KL3	OCL2	3938	2
SAMN09783726	PRJNA485123	USA	Pittsburgh, PA	2017	112	non-CC208	437	non-CC2	KL3	OCL2	3938	2
SAMN09783828	PRJNA485123	USA	Pittsburgh, PA	2018	112	non-CC208	437	non-CC2	KL3	OCL2	3938	2
SAMN09783826	PRJNA485123	USA	Pittsburgh, PA	2018	112	non-CC208	437	non-CC2	KL3	OCL2	3938	2
SAMN09783825	PRJNA485123	USA	Pittsburgh, PA	2018	112	non-CC208	437	non-CC2	KL3	OCL2	3938	2
SAMN09783824	PRJNA485123	USA	Pittsburgh, PA	2018	112	non-CC208	437	non-CC2	KL3	OCL2	3938	2
SAMN09783823	PRJNA485123	USA	Pittsburgh, PA	2018	112	non-CC208	437	non-CC2	KL3	OCL2	3938	2
SAMN09783821	PRJNA485123	USA	Pittsburgh, PA	2018	112	non-CC208	437	non-CC2	KL3	OCL2	3938	2
SAMN09783868	PRJNA485123	USA	Pittsburgh, PA	2017	112	non-CC208	437	non-CC2	KL3	OCL2	3938	2
SAMN09783902	PRJNA485123	USA	Pittsburgh, PA	2017	112	non-CC208	437	non-CC2	KL3	OCL2	3938	2
SAMN09783951	PRJNA485123	USA	Pittsburgh, PA	2017	112	non-CC208	437	non-CC2	KL3	OCL2	3938	2
SAMN09783950	PRJNA485123	USA	Pittsburgh, PA	2017	112	non-CC208	437	non-CC2	KL3	OCL2	3938	2
SAMN09783949	PRJNA485123	USA	Pittsburgh, PA	2017	112	non-CC208	437	non-CC2	KL3	OCL2	3938	2
SAMN09783907	PRJNA485123	USA	Pittsburgh, PA	2017	112	non-CC208	437	non-CC2	KL3	OCL2	3938	2
SAMN09783641	PRJNA485123	USA	Pittsburgh, PA	2017	112	non-CC208	437	non-CC2	KL3	OCL2	3938	2
SAMN09783642	PRJNA485123	USA	Pittsburgh, PA	2017	112	non-CC208	437	non-CC2	KL3	OCL2	3938	2
SAMN09783643	PRJNA485123	USA	Pittsburgh, PA	2017	112	non-CC208	437	non-CC2	KL3	OCL2	3938	2
SAMN09783644	PRJNA485123	USA	Pittsburgh, PA	2017	112	non-CC208	437	non-CC2	KL3	OCL2	3938	2
SAMN09783645	PRJNA485123	USA	Pittsburgh, PA	2017	112	non-CC208	437	non-CC2	KL3	OCL2	3938	2
SAMN09783772	PRJNA485123	USA	Pittsburgh, PA	2018	112	non-CC208	437	non-CC2	KL3	OCL2	3938	2
SAMN09783771	PRJNA485123	USA	Pittsburgh, PA	2018	112	non-CC208	437	non-CC2	KL3	OCL2	3938	2
SAMN09783770	PRJNA485123	USA	Pittsburgh, PA	2018	112	non-CC208	437	non-CC2	KL3	OCL2	3938	2
SAMN09783769	PRJNA485123	USA	Pittsburgh, PA	2018	112	non-CC208	437	non-CC2	KL3	OCL2	3938	2
SAMN09783776	PRJNA485123	USA	Pittsburgh, PA	2018	112	non-CC208	437	non-CC2	KL3	OCL2	3938	2
SAMN09783775	PRJNA485123	USA	Pittsburgh, PA	2018	112	non-CC208	437	non-CC2	KL3	OCL2	3938	2
SAMN09783774	PRJNA485123	USA	Pittsburgh, PA	2018	112	non-CC208	437	non-CC2	KL3	OCL2	3938	2
SAMN09783773	PRJNA485123	USA	Pittsburgh, PA	2018	112	non-CC208	437	non-CC2	KL3	OCL2	3938	2
SAMN09783778	PRJNA485123	USA	Pittsburgh, PA	2018	112	non-CC208	437	non-CC2	KL3	OCL2	3938	2
SAMN09783777	PRJNA485123	USA	Pittsburgh, PA	2018	112	non-CC208	437	non-CC2	KL3	OCL2	3938	2
SAMN09783918	PRJNA485123	USA	Pittsburgh, PA	2017	112	non-CC208	437	non-CC2	KL3	OCL2	3938	2
SAMN09783917	PRJNA485123	USA	Pittsburgh, PA	2017	112	non-CC208	437	non-CC2	KL3	OCL2	3938	2
SAMN09783916	PRJNA485123	USA	Pittsburgh, PA	2017	112	non-CC208	437	non-CC2	KL3	OCL2	3938	2
SAMN09783915	PRJNA485123	USA	Pittsburgh, PA	2017	112	non-CC208	437	non-CC2	KL3	OCL2	3938	2
SAMN09783913	PRJNA485123	USA	Pittsburgh, PA	2017	112	non-CC208	437	non-CC2	KL3	OCL2	3938	2
SAMN09783912	PRJNA485123	USA	Pittsburgh, PA	2017	112	non-CC208	437	non-CC2	KL3	OCL2	3938	2
SAMN09783911	PRJNA485123	USA	Pittsburgh, PA	2017	112	non-CC208	437	non-CC2	KL3	OCL2	3938	2
SAMN09783910	PRJNA485123	USA	Pittsburgh, PA	2017	112	non-CC208	437	non-CC2	KL3	OCL2	3938	2
SAMN09783855	PRJNA485123	USA	Pittsburgh, PA	2017	112	non-CC208	437	non-CC2	KL3	OCL2	3938	2
SAMN09783856	PRJNA485123	USA	Pittsburgh, PA	2017	112	non-CC208	437	non-CC2	KL3	OCL2	3938	2
SAMN09783853	PRJNA485123	USA	Pittsburgh, PA	2017	112	non-CC208	437	non-CC2	KL3	OCL2	3938	2
SAMN09783854	PRJNA485123	USA	Pittsburgh, PA	2017	112	non-CC208	437	non-CC2	KL3	OCL2	3938	2
SAMN09783851	PRJNA485123	USA	Pittsburgh, PA	2017	112	non-CC208	437	non-CC2	KL3	OCL2	3938	2
SAMN09783852	PRJNA485123	USA	Pittsburgh, PA	2017	112	non-CC208	437	non-CC2	KL3	OCL2	3938	2
SAMN09783849	PRJNA485123	USA	Pittsburgh, PA	2017	112	non-CC208	437	non-CC2	KL3	OCL2	3938	2
SAMN09783850	PRJNA485123	USA	Pittsburgh, PA	2017	112	non-CC208	437	non-CC2	KL3	OCL2	3938	2
SAMN09783857	PRJNA485123	USA	Pittsburgh, PA	2017	112	non-CC208	437	non-CC2	KL3	OCL2	3938	2
SAMN09783858	PRJNA485123	USA	Pittsburgh, PA	2017	112	non-CC208	437	non-CC2	KL3	OCL2	3938	2
SAMN09783698	PRJNA485123	USA	Pittsburgh, PA	2017	112	non-CC208	437	non-CC2	KL3	OCL2	3938	2
SAMN09783697	PRJNA485123	USA	Pittsburgh, PA	2017	112	non-CC208	437	non-CC2	KL3	OCL2	3938	2
SAMN09783692	PRJNA485123	USA	Pittsburgh, PA	2017	112	non-CC208	437	non-CC2	KL3	OCL2	3938	2
SAMN09783691	PRJNA485123	USA	Pittsburgh, PA	2017	112	non-CC208	437	non-CC2	KL3	OCL2	3938	2
SAMN09783690	PRJNA485123	USA	Pittsburgh, PA	2017	112	non-CC208	437	non-CC2	KL3	OCL2	3938	2
SAMN09783689	PRJNA485123	USA	Pittsburgh, PA	2017	112	non-CC208	437	non-CC2	KL3	OCL2	3938	2
SAMN09783696	PRJNA485123	USA	Pittsburgh, PA	2017	112	non-CC208	437	non-CC2	KL3	OCL2	3938	2
SAMN09783695	PRJNA485123	USA	Pittsburgh, PA	2017	112	non-CC208	437	non-CC2	KL3	OCL2	3938	2
SAMN09783694	PRJNA485123	USA	Pittsburgh, PA	2017	112	non-CC208	437	non-CC2	KL3	OCL2	3938	2
SAMN09783693	PRJNA485123	USA	Pittsburgh, PA	2017	112	non-CC208	437	non-CC2	KL3	OCL2	3938	2
SAMN09783736	PRJNA485123	USA	Pittsburgh, PA	2018	112	non-CC208	437	non-CC2	KL3	OCL2	3938	2
SAMN09783735	PRJNA485123	USA	Pittsburgh, PA	2018	112	non-CC208	437	non-CC2	KL3	OCL2	3938	2
SAMN09783734	PRJNA485123	USA	Pittsburgh, PA	2018	112	non-CC208	437	non-CC2	KL3	OCL2	3938	2
SAMN09783733	PRJNA485123	USA	Pittsburgh, PA	2018	112	non-CC208	437	non-CC2	KL3	OCL2	3938	2
SAMN09783732	PRJNA485123	USA	Pittsburgh, PA	2018	112	non-CC208	437	non-CC2	KL3	OCL2	3938	2
SAMN09783731	PRJNA485123	USA	Pittsburgh, PA	2018	112	non-CC208	437	non-CC2	KL3	OCL2	3938	2
SAMN09783730	PRJNA485123	USA	Pittsburgh, PA	2018	112	non-CC208	437	non-CC2	KL3	OCL2	3938	2
SAMN09783729	PRJNA485123	USA	Pittsburgh, PA	2018	112	non-CC208	437	non-CC2	KL3	OCL2	3938	2
SAMN09783811	PRJNA485123	USA	Pittsburgh, PA	2018	112	non-CC208	437	non-CC2	KL3	OCL2	3938	2
SAMN09783812	PRJNA485123	USA	Pittsburgh, PA	2018	112	non-CC208	437	non-CC2	KL3	OCL2	3938	2
SAMN09783810	PRJNA485123	USA	Pittsburgh, PA	2018	112	non-CC208	437	non-CC2	KL3	OCL2	3938	2
SAMN09783815	PRJNA485123	USA	Pittsburgh, PA	2018	112	non-CC208	437	non-CC2	KL3	OCL2	3938	2
SAMN09783814	PRJNA485123	USA	Pittsburgh, PA	2018	112	non-CC208	437	non-CC2	KL3	OCL2	3938	2
SAMN09783787	PRJNA485123	USA	Pittsburgh, PA	2018	112	non-CC208	437	non-CC2	KL3	OCL2	3938	2
SAMN09783788	PRJNA485123	USA	Pittsburgh, PA	2018	112	non-CC208	437	non-CC2	KL3	OCL2	3938	2
SAMN09783781	PRJNA485123	USA	Pittsburgh, PA	2018	112	non-CC208	437	non-CC2	KL3	OCL2	3938	2
SAMN09783782	PRJNA485123	USA	Pittsburgh, PA	2018	112	non-CC208	437	non-CC2	KL3	OCL2	3938	2
SAMN09783779	PRJNA485123	USA	Pittsburgh, PA	2018	112	non-CC208	437	non-CC2	KL3	OCL2	3938	2
SAMN09783780	PRJNA485123	USA	Pittsburgh, PA	2018	112	non-CC208	437	non-CC2	KL3	OCL2	3938	2
SAMN09783785	PRJNA485123	USA	Pittsburgh, PA	2018	112	non-CC208	437	non-CC2	KL3	OCL2	3938	2
SAMN09783786	PRJNA485123	USA	Pittsburgh, PA	2018	112	non-CC208	437	non-CC2	KL3	OCL2	3938	2
SAMN09783783	PRJNA485123	USA	Pittsburgh, PA	2018	112	non-CC208	437	non-CC2	KL3	OCL2	3938	2
SAMN09783784	PRJNA485123	USA	Pittsburgh, PA	2018	112	non-CC208	437	non-CC2	KL3	OCL2	3938	2
SAMN09783674	PRJNA485123	USA	Pittsburgh, PA	2017	112	non-CC208	437	non-CC2	KL3	OCL2	3938	2
SAMN09783673	PRJNA485123	USA	Pittsburgh, PA	2017	112	non-CC208	437	non-CC2	KL3	OCL2	3938	2
SAMN09783676	PRJNA485123	USA	Pittsburgh, PA	2017	112	non-CC208	437	non-CC2	KL3	OCL2	3938	2
SAMN09783675	PRJNA485123	USA	Pittsburgh, PA	2017	112	non-CC208	437	non-CC2	KL3	OCL2	3938	2
SAMN09783669	PRJNA485123	USA	Pittsburgh, PA	2017	112	non-CC208	437	non-CC2	KL3	OCL2	3938	2
SAMN09783672	PRJNA485123	USA	Pittsburgh, PA	2017	112	non-CC208	437	non-CC2	KL3	OCL2	3938	2
SAMN09783678	PRJNA485123	USA	Pittsburgh, PA	2017	112	non-CC208	437	non-CC2	KL3	OCL2	3938	2
SAMN09783677	PRJNA485123	USA	Pittsburgh, PA	2017	112	non-CC208	437	non-CC2	KL3	OCL2	3938	2
SAMN09783747	PRJNA485123	USA	Pittsburgh, PA	2018	112	non-CC208	437	non-CC2	KL3	OCL2	3938	2
SAMN09783748	PRJNA485123	USA	Pittsburgh, PA	2018	112	non-CC208	437	non-CC2	KL3	OCL2	3938	2
SAMN09783745	PRJNA485123	USA	Pittsburgh, PA	2018	112	non-CC208	437	non-CC2	KL3	OCL2	3938	2
SAMN09783746	PRJNA485123	USA	Pittsburgh, PA	2018	112	non-CC208	437	non-CC2	KL3	OCL2	3938	2
SAMN09783743	PRJNA485123	USA	Pittsburgh, PA	2018	112	non-CC208	437	non-CC2	KL3	OCL2	3938	2
SAMN09783744	PRJNA485123	USA	Pittsburgh, PA	2018	112	non-CC208	437	non-CC2	KL3	OCL2	3938	2
SAMN09783741	PRJNA485123	USA	Pittsburgh, PA	2018	112	non-CC208	437	non-CC2	KL3	OCL2	3938	2
SAMN09783742	PRJNA485123	USA	Pittsburgh, PA	2018	112	non-CC208	437	non-CC2	KL3	OCL2	3938	2
SAMN09783739	PRJNA485123	USA	Pittsburgh, PA	2018	112	non-CC208	437	non-CC2	KL3	OCL2	3938	2
SAMN09783740	PRJNA485123	USA	Pittsburgh, PA	2018	112	non-CC208	437	non-CC2	KL3	OCL2	3938	2
SAMN09783927	PRJNA485123	USA	Pittsburgh, PA	2017	112	non-CC208	437	non-CC2	KL3	OCL2	3938	2
SAMN09783928	PRJNA485123	USA	Pittsburgh, PA	2017	112	non-CC208	437	non-CC2	KL3	OCL2	3938	2
SAMN09783921	PRJNA485123	USA	Pittsburgh, PA	2017	112	non-CC208	437	non-CC2	KL3	OCL2	3938	2
SAMN09783922	PRJNA485123	USA	Pittsburgh, PA	2017	112	non-CC208	437	non-CC2	KL3	OCL2	3938	2
SAMN09783919	PRJNA485123	USA	Pittsburgh, PA	2017	112	non-CC208	437	non-CC2	KL3	OCL2	3938	2
SAMN09783920	PRJNA485123	USA	Pittsburgh, PA	2017	112	non-CC208	437	non-CC2	KL3	OCL2	3938	2
SAMN09783926	PRJNA485123	USA	Pittsburgh, PA	2017	112	non-CC208	437	non-CC2	KL3	OCL2	3938	2
SAMN09783923	PRJNA485123	USA	Pittsburgh, PA	2017	112	non-CC208	437	non-CC2	KL3	OCL2	3938	2
SAMN09783844	PRJNA485123	USA	Pittsburgh, PA	2017	112	non-CC208	437	non-CC2	KL3	OCL2	3938	2
SAMN09783843	PRJNA485123	USA	Pittsburgh, PA	2017	112	non-CC208	437	non-CC2	KL3	OCL2	3938	2
SAMN09783846	PRJNA485123	USA	Pittsburgh, PA	2017	112	non-CC208	437	non-CC2	KL3	OCL2	3938	2
SAMN09783845	PRJNA485123	USA	Pittsburgh, PA	2017	112	non-CC208	437	non-CC2	KL3	OCL2	3938	2
SAMN09783840	PRJNA485123	USA	Pittsburgh, PA	2017	112	non-CC208	437	non-CC2	KL3	OCL2	3938	2
SAMN09783839	PRJNA485123	USA	Pittsburgh, PA	2017	112	non-CC208	437	non-CC2	KL3	OCL2	3938	2
SAMN09783842	PRJNA485123	USA	Pittsburgh, PA	2017	112	non-CC208	437	non-CC2	KL3	OCL2	3938	2
SAMN09783841	PRJNA485123	USA	Pittsburgh, PA	2017	112	non-CC208	437	non-CC2	KL3	OCL2	3938	2
SAMN09783848	PRJNA485123	USA	Pittsburgh, PA	2017	112	non-CC208	437	non-CC2	KL3	OCL2	3938	2
SAMN09783847	PRJNA485123	USA	Pittsburgh, PA	2017	112	non-CC208	437	non-CC2	KL3	OCL2	3938	2
SAMN09783630	PRJNA485123	USA	Pittsburgh, PA	2017	112	non-CC208	437	non-CC2	KL3	OCL2	3938	2
SAMN09783632	PRJNA485123	USA	Pittsburgh, PA	2017	112	non-CC208	437	non-CC2	KL3	OCL2	3938	2
SAMN09783631	PRJNA485123	USA	Pittsburgh, PA	2017	112	non-CC208	437	non-CC2	KL3	OCL2	3938	2
SAMN09783634	PRJNA485123	USA	Pittsburgh, PA	2017	112	non-CC208	437	non-CC2	KL3	OCL2	3938	2
SAMN09783633	PRJNA485123	USA	Pittsburgh, PA	2017	112	non-CC208	437	non-CC2	KL3	OCL2	3938	2
SAMN09783636	PRJNA485123	USA	Pittsburgh, PA	2017	112	non-CC208	437	non-CC2	KL3	OCL2	3938	2
SAMN09783635	PRJNA485123	USA	Pittsburgh, PA	2017	112	non-CC208	437	non-CC2	KL3	OCL2	3938	2
SAMN09783608	PRJNA485123	USA	Pittsburgh, PA	2017	112	non-CC208	437	non-CC2	KL3	OCL2	3938	2
SAMN09783600	PRJNA485123	USA	Pittsburgh, PA	2017	112	non-CC208	437	non-CC2	KL3	OCL2	3938	2
SAMN09783602	PRJNA485123	USA	Pittsburgh, PA	2017	112	non-CC208	437	non-CC2	KL3	OCL2	3938	2
SAMN09783601	PRJNA485123	USA	Pittsburgh, PA	2017	112	non-CC208	437	non-CC2	KL3	OCL2	3938	2
SAMN09783604	PRJNA485123	USA	Pittsburgh, PA	2017	112	non-CC208	437	non-CC2	KL3	OCL2	3938	2
SAMN09783603	PRJNA485123	USA	Pittsburgh, PA	2017	112	non-CC208	437	non-CC2	KL3	OCL2	3938	2
SAMN09783683	PRJNA485123	USA	Pittsburgh, PA	2017	112	non-CC208	437	non-CC2	KL3	OCL2	3938	2
SAMN09783684	PRJNA485123	USA	Pittsburgh, PA	2017	112	non-CC208	437	non-CC2	KL3	OCL2	3938	2
SAMN09783685	PRJNA485123	USA	Pittsburgh, PA	2017	112	non-CC208	437	non-CC2	KL3	OCL2	3938	2
SAMN09783686	PRJNA485123	USA	Pittsburgh, PA	2017	112	non-CC208	437	non-CC2	KL3	OCL2	3938	2
SAMN09783679	PRJNA485123	USA	Pittsburgh, PA	2017	112	non-CC208	437	non-CC2	KL3	OCL2	3938	2
SAMN09783680	PRJNA485123	USA	Pittsburgh, PA	2017	112	non-CC208	437	non-CC2	KL3	OCL2	3938	2
SAMN09783681	PRJNA485123	USA	Pittsburgh, PA	2017	112	non-CC208	437	non-CC2	KL3	OCL2	3938	2
SAMN09783682	PRJNA485123	USA	Pittsburgh, PA	2017	112	non-CC208	437	non-CC2	KL3	OCL2	3938	2
SAMN09783687	PRJNA485123	USA	Pittsburgh, PA	2017	112	non-CC208	437	non-CC2	KL3	OCL2	3938	2
SAMN09783688	PRJNA485123	USA	Pittsburgh, PA	2017	112	non-CC208	437	non-CC2	KL3	OCL2	3938	2
SAMN09783891	PRJNA485123	USA	Pittsburgh, PA	2017	112	non-CC208	437	non-CC2	KL3	OCL2	3938	2
SAMN09783892	PRJNA485123	USA	Pittsburgh, PA	2017	112	non-CC208	437	non-CC2	KL3	OCL2	3938	2
SAMN09783889	PRJNA485123	USA	Pittsburgh, PA	2017	112	non-CC208	437	non-CC2	KL3	OCL2	3938	2
SAMN09783895	PRJNA485123	USA	Pittsburgh, PA	2017	112	non-CC208	437	non-CC2	KL3	OCL2	3938	2
SAMN09783896	PRJNA485123	USA	Pittsburgh, PA	2017	112	non-CC208	437	non-CC2	KL3	OCL2	3938	2
SAMN09783893	PRJNA485123	USA	Pittsburgh, PA	2017	112	non-CC208	437	non-CC2	KL3	OCL2	3938	2
SAMN09783894	PRJNA485123	USA	Pittsburgh, PA	2017	112	non-CC208	437	non-CC2	KL3	OCL2	3938	2
SAMN09783897	PRJNA485123	USA	Pittsburgh, PA	2017	112	non-CC208	437	non-CC2	KL3	OCL2	3938	2
SAMN09783898	PRJNA485123	USA	Pittsburgh, PA	2017	112	non-CC208	437	non-CC2	KL3	OCL2	3938	2
SAMN09783699	PRJNA485123	USA	Pittsburgh, PA	2017	112	non-CC208	437	non-CC2	KL3	OCL2	3938	2
SAMN09783700	PRJNA485123	USA	Pittsburgh, PA	2017	112	non-CC208	437	non-CC2	KL3	OCL2	3938	2
SAMN09783877	PRJNA485123	USA	Pittsburgh, PA	2017	112	non-CC208	437	non-CC2	KL3	OCL2	3938	2
SAMN09783878	PRJNA485123	USA	Pittsburgh, PA	2017	112	non-CC208	437	non-CC2	KL3	OCL2	3938	2
SAMN09783873	PRJNA485123	USA	Pittsburgh, PA	2017	112	non-CC208	437	non-CC2	KL3	OCL2	3938	2
SAMN09783874	PRJNA485123	USA	Pittsburgh, PA	2017	112	non-CC208	437	non-CC2	KL3	OCL2	3938	2
SAMN09783875	PRJNA485123	USA	Pittsburgh, PA	2017	112	non-CC208	437	non-CC2	KL3	OCL2	3938	2
SAMN09783876	PRJNA485123	USA	Pittsburgh, PA	2017	112	non-CC208	437	non-CC2	KL3	OCL2	3938	2
SAMN09783869	PRJNA485123	USA	Pittsburgh, PA	2017	112	non-CC208	437	non-CC2	KL3	OCL2	3938	2
SAMN09783870	PRJNA485123	USA	Pittsburgh, PA	2017	112	non-CC208	437	non-CC2	KL3	OCL2	3938	2
SAMN09783871	PRJNA485123	USA	Pittsburgh, PA	2017	112	non-CC208	437	non-CC2	KL3	OCL2	3938	2
SAMN09783872	PRJNA485123	USA	Pittsburgh, PA	2017	112	non-CC208	437	non-CC2	KL3	OCL2	3938	2
SAMN09783667	PRJNA485123	USA	Pittsburgh, PA	2017	112	non-CC208	437	non-CC2	KL3	OCL2	3938	2
SAMN09783668	PRJNA485123	USA	Pittsburgh, PA	2017	112	non-CC208	437	non-CC2	KL3	OCL2	3938	2
SAMN09783758	PRJNA485123	USA	Pittsburgh, PA	2018	112	non-CC208	437	non-CC2	KL3	OCL2	3938	2
SAMN09783757	PRJNA485123	USA	Pittsburgh, PA	2018	112	non-CC208	437	non-CC2	KL3	OCL2	3938	2
SAMN09783754	PRJNA485123	USA	Pittsburgh, PA	2018	112	non-CC208	437	non-CC2	KL3	OCL2	3938	2
SAMN09783753	PRJNA485123	USA	Pittsburgh, PA	2018	112	non-CC208	437	non-CC2	KL3	OCL2	3938	2
SAMN09783756	PRJNA485123	USA	Pittsburgh, PA	2018	112	non-CC208	437	non-CC2	KL3	OCL2	3938	2
SAMN09783755	PRJNA485123	USA	Pittsburgh, PA	2018	112	non-CC208	437	non-CC2	KL3	OCL2	3938	2
SAMN09783750	PRJNA485123	USA	Pittsburgh, PA	2018	112	non-CC208	437	non-CC2	KL3	OCL2	3938	2
SAMN09783749	PRJNA485123	USA	Pittsburgh, PA	2018	112	non-CC208	437	non-CC2	KL3	OCL2	3938	2
SAMN09783809	PRJNA485123	USA	Pittsburgh, PA	2018	112	non-CC208	Pas_New27	non-CC2	KL3	OCL2	3938	2
SAMN09783890	PRJNA485123	USA	Pittsburgh, PA	2017	112	non-CC208	437	non-CC2	KL3	OCL2	5056	2
SAMN09788478	PRJNA485355	USA	Boston	2018	112	non-CC208	437	non-CC2	KL3	OCL2	3938	2
SAMN09788476	PRJNA485355	USA	Boston	2018	112	non-CC208	437	non-CC2	KL3	OCL2	3938	2
SAMN09788454	PRJNA485355	USA	Boston	2018	112	non-CC208	437	non-CC2	KL3	OCL2	3938	2
SAMN09788455	PRJNA485355	USA	Boston	2018	112	non-CC208	437	non-CC2	KL3	OCL2	3938	2
SAMN09788450	PRJNA485355	USA	Boston	2018	112	non-CC208	437	non-CC2	KL3	OCL2	3938	2
SAMN09788451	PRJNA485355	USA	Boston	2018	112	non-CC208	437	non-CC2	KL3	OCL2	3938	2
SAMN09788452	PRJNA485355	USA	Boston	2018	112	non-CC208	437	non-CC2	KL3	OCL2	3938	2
SAMN09788453	PRJNA485355	USA	Boston	2018	112	non-CC208	437	non-CC2	KL3	OCL2	3938	2
SAMN09788446	PRJNA485355	USA	Boston	2018	112	non-CC208	437	non-CC2	KL3	OCL2	3938	2
SAMN09788447	PRJNA485355	USA	Boston	2018	112	non-CC208	437	non-CC2	KL3	OCL2	3938	2
SAMN09788448	PRJNA485355	USA	Boston	2018	112	non-CC208	437	non-CC2	KL3	OCL2	3938	2
SAMN09788449	PRJNA485355	USA	Boston	2018	112	non-CC208	437	non-CC2	KL3	OCL2	3938	2
SAMN09788472	PRJNA485355	USA	Boston	2018	112	non-CC208	437	non-CC2	KL3	OCL2	3938	2
SAMN09788473	PRJNA485355	USA	Boston	2018	112	non-CC208	437	non-CC2	KL3	OCL2	3938	2
SAMN09788470	PRJNA485355	USA	Boston	2018	112	non-CC208	437	non-CC2	KL3	OCL2	3938	2
SAMN09788471	PRJNA485355	USA	Boston	2018	112	non-CC208	437	non-CC2	KL3	OCL2	3938	2
SAMN09788468	PRJNA485355	USA	Boston	2018	112	non-CC208	437	non-CC2	KL3	OCL2	3938	2
SAMN09788469	PRJNA485355	USA	Boston	2018	112	non-CC208	437	non-CC2	KL3	OCL2	3938	2
SAMN09788466	PRJNA485355	USA	Boston	2018	112	non-CC208	437	non-CC2	KL3	OCL2	3938	2
SAMN09788467	PRJNA485355	USA	Boston	2018	112	non-CC208	437	non-CC2	KL3	OCL2	3938	2
SAMN09788486	PRJNA485355	USA	Boston	2018	112	non-CC208	437	non-CC2	KL3	OCL2	3938	2
SAMN09788487	PRJNA485355	USA	Boston	2018	112	non-CC208	437	non-CC2	KL3	OCL2	3938	2
SAMN09788488	PRJNA485355	USA	Boston	2018	112	non-CC208	437	non-CC2	KL3	OCL2	3938	2
SAMN09788489	PRJNA485355	USA	Boston	2018	112	non-CC208	437	non-CC2	KL3	OCL2	3938	2
SAMN09788490	PRJNA485355	USA	Boston	2018	112	non-CC208	437	non-CC2	KL3	OCL2	3938	2
SAMN09788491	PRJNA485355	USA	Boston	2018	112	non-CC208	437	non-CC2	KL3	OCL2	3938	2
SAMN09788474	PRJNA485355	USA	Boston	2018	112	non-CC208	437	non-CC2	KL3	OCL2	3938	2
SAMN09788475	PRJNA485355	USA	Boston	2018	112	non-CC208	437	non-CC2	KL3	OCL2	3938	2
SAMN09788432	PRJNA485355	USA	Boston	2018	112	non-CC208	437	non-CC2	KL3	OCL2	3938	2
SAMN09788494	PRJNA485355	USA	Boston	2018	112	non-CC208	437	non-CC2	KL3	OCL2	3938	2
SAMN09788492	PRJNA485355	USA	Boston	2018	112	non-CC208	437	non-CC2	KL3	OCL2	3938	2
SAMN09788493	PRJNA485355	USA	Boston	2018	112	non-CC208	437	non-CC2	KL3	OCL2	3938	2
SAMN09788445	PRJNA485355	USA	Boston	2018	112	non-CC208	437	non-CC2	KL3	OCL2	3938	2
SAMN09788444	PRJNA485355	USA	Boston	2018	112	non-CC208	437	non-CC2	KL3	OCL2	3938	2
SAMN09788437	PRJNA485355	USA	Boston	2018	112	non-CC208	437	non-CC2	KL3	OCL2	3938	2
SAMN09788436	PRJNA485355	USA	Boston	2018	112	non-CC208	437	non-CC2	KL3	OCL2	3938	2
SAMN09788438	PRJNA485355	USA	Boston	2018	112	non-CC208	437	non-CC2	KL3	OCL2	3938	2
SAMN09788440	PRJNA485355	USA	Boston	2018	112	non-CC208	437	non-CC2	KL3	OCL2	3938	2
SAMN09788443	PRJNA485355	USA	Boston	2018	112	non-CC208	437	non-CC2	KL3	OCL2	3938	2
SAMN09788442	PRJNA485355	USA	Boston	2018	112	non-CC208	437	non-CC2	KL3	OCL2	3938	2
SAMN09788459	PRJNA485355	USA	Boston	2018	112	non-CC208	437	non-CC2	KL3	OCL2	3938	2
SAMN09788458	PRJNA485355	USA	Boston	2018	112	non-CC208	437	non-CC2	KL3	OCL2	3938	2
SAMN09788457	PRJNA485355	USA	Boston	2018	112	non-CC208	437	non-CC2	KL3	OCL2	3938	2
SAMN09788456	PRJNA485355	USA	Boston	2018	112	non-CC208	437	non-CC2	KL3	OCL2	3938	2
SAMN09788463	PRJNA485355	USA	Boston	2018	112	non-CC208	437	non-CC2	KL3	OCL2	3938	2
SAMN09788462	PRJNA485355	USA	Boston	2018	112	non-CC208	437	non-CC2	KL3	OCL2	3938	2
SAMN09788461	PRJNA485355	USA	Boston	2018	112	non-CC208	437	non-CC2	KL3	OCL2	3938	2
SAMN09788460	PRJNA485355	USA	Boston	2018	112	non-CC208	437	non-CC2	KL3	OCL2	3938	2
SAMN09788465	PRJNA485355	USA	Boston	2018	112	non-CC208	437	non-CC2	KL3	OCL2	3938	2
SAMN09788464	PRJNA485355	USA	Boston	2018	112	non-CC208	437	non-CC2	KL3	OCL2	3938	2
SAMN09788485	PRJNA485355	USA	Boston	2018	112	non-CC208	437	non-CC2	KL3	OCL2	3938	2
SAMN09788484	PRJNA485355	USA	Boston	2018	112	non-CC208	437	non-CC2	KL3	OCL2	3938	2
SAMN09788435	PRJNA485355	USA	Boston	2018	112	non-CC208	437	non-CC2	KL3	OCL2	3938	2
SAMN09788481	PRJNA485355	USA	Boston	2018	112	non-CC208	437	non-CC2	KL3	OCL2	3938	2
SAMN09788428	PRJNA485355	USA	Boston	2018	112	non-CC208	437	non-CC2	KL3	OCL2	3938	2
SAMN09788427	PRJNA485355	USA	Boston	2018	112	non-CC208	437	non-CC2	KL3	OCL2	3938	2
SAMN09788426	PRJNA485355	USA	Boston	2018	112	non-CC208	437	non-CC2	KL3	OCL2	3938	2
SAMN09788433	PRJNA485355	USA	Boston	2018	112	non-CC208	437	non-CC2	KL3	OCL2	3938	2
SAMN09788479	PRJNA485355	USA	Boston	2018	112	non-CC208	437	non-CC2	KL3	OCL2	3938	2
SAMN09788431	PRJNA485355	USA	Boston	2018	112	non-CC208	437	non-CC2	KL3	OCL2	3938	2
SAMN09788430	PRJNA485355	USA	Boston	2018	112	non-CC208	437	non-CC2	KL3	OCL2	3938	2
SAMN09788483	PRJNA485355	USA	Boston	2018	112	non-CC208	437	non-CC2	KL3	OCL2	3938	2
SAMN09788482	PRJNA485355	USA	Boston	2018	112	non-CC208	437	non-CC2	KL3	OCL2	3938	2
SAMN09788477	PRJNA485355	USA	Boston	2018	112	non-CC208	437	non-CC2	KL3	OCL2	3938	2
SAMN09788480	PRJNA485355	USA	Boston	2018	112	non-CC208	437	non-CC2	KL3	OCL2	3938	2
SAMN10228590	PRJNA495623	USA	Boston	2018	112	non-CC208	437	non-CC2	KL3	OCL2	3938	2
SAMN10228591	PRJNA495623	USA	Boston	2018	112	non-CC208	437	non-CC2	KL3	OCL2	3938	2
SAMN10228592	PRJNA495623	USA	Boston	2018	112	non-CC208	437	non-CC2	KL3	OCL2	3938	2
SAMN10228593	PRJNA495623	USA	Boston	2018	112	non-CC208	437	non-CC2	KL3	OCL2	3938	2
SAMN10228586	PRJNA495623	USA	Boston	2018	112	non-CC208	437	non-CC2	KL3	OCL2	3938	2
SAMN10228587	PRJNA495623	USA	Boston	2018	112	non-CC208	437	non-CC2	KL3	OCL2	3938	2
SAMN10228588	PRJNA495623	USA	Boston	2018	112	non-CC208	437	non-CC2	KL3	OCL2	3938	2
SAMN10228589	PRJNA495623	USA	Boston	2018	112	non-CC208	437	non-CC2	KL3	OCL2	3938	2
SAMN10228594	PRJNA495623	USA	Boston	2018	112	non-CC208	437	non-CC2	KL3	OCL2	3938	2
SAMN10228595	PRJNA495623	USA	Boston	2018	112	non-CC208	437	non-CC2	KL3	OCL2	3938	2
SAMN10228596	PRJNA495623	USA	Boston	2018	112	non-CC208	437	non-CC2	KL3	OCL2	3938	2
SAMN10228597	PRJNA495623	USA	Boston	2018	112	non-CC208	437	non-CC2	KL3	OCL2	3938	2
SAMN10228598	PRJNA495623	USA	Boston	2018	112	non-CC208	437	non-CC2	KL3	OCL2	3938	2
SAMN10228599	PRJNA495623	USA	Boston	2018	112	non-CC208	437	non-CC2	KL3	OCL2	3938	2
SAMN10228601	PRJNA495623	USA	Boston	2018	112	non-CC208	437	non-CC2	KL3	OCL2	3938	2
SAMN10228602	PRJNA495623	USA	Boston	2018	112	non-CC208	437	non-CC2	KL3	OCL2	3938	2
SAMN10228604	PRJNA495623	USA	Boston	2018	112	non-CC208	437	non-CC2	KL3	OCL2	3938	2
SAMN10228605	PRJNA495623	USA	Boston	2018	112	non-CC208	437	non-CC2	KL3	OCL2	3938	2
SAMN10228615	PRJNA495623	USA	Boston	2018	112	non-CC208	437	non-CC2	KL3	OCL2	3938	2
SAMN10228614	PRJNA495623	USA	Boston	2018	112	non-CC208	437	non-CC2	KL3	OCL2	3938	2
SAMN10228610	PRJNA495623	USA	Boston	2018	112	non-CC208	437	non-CC2	KL3	OCL2	3938	2
SAMN10228613	PRJNA495623	USA	Boston	2018	112	non-CC208	437	non-CC2	KL3	OCL2	3938	2
SAMN10228612	PRJNA495623	USA	Boston	2018	112	non-CC208	437	non-CC2	KL3	OCL2	3938	2
SAMN10228606	PRJNA495623	USA	Boston	2018	112	non-CC208	437	non-CC2	KL3	OCL2	3938	2
SAMN10228609	PRJNA495623	USA	Boston	2018	112	non-CC208	437	non-CC2	KL3	OCL2	3938	2
SAMN10228608	PRJNA495623	USA	Boston	2018	112	non-CC208	437	non-CC2	KL3	OCL2	3938	2
SAMN10228600	PRJNA495623	USA	Boston	2018	112	non-CC208	437	non-CC2	KL3	OCL2	4733	2
SAMN10228603	PRJNA495623	USA	Boston	2018	112	non-CC208	437	non-CC2	KL3	OCL2	4734	2
SAMN10228607	PRJNA495623	USA	Boston	2018	112	non-CC208	437	non-CC2	KL3	OCL2	4734	2
SAMN10228611	PRJNA495623	USA	Boston	2018	112	non-CC208	437	non-CC2	KL3	OCL2	4735	2
SAMN11304548	PRJNA530195	South Korea		2018	112	non-CC208	437	non-CC2	KL3	OCL2	413	2
SAMN11304549	PRJNA530197	South Korea		2018	112	non-CC208	437	non-CC2	KL3	OCL2	413	2
SAMN11304550	PRJNA530202	South Korea		2018	112	non-CC208	437	non-CC2	KL3	OCL2	413	2
SAMN14929126	PRJNA595915	USA	Pittsburgh, PA	2020	112	non-CC208	437	non-CC2	KL3	OCL2	3938	2
SAMN14929125	PRJNA595915	USA	Pittsburgh, PA	2020	112	non-CC208	437	non-CC2	KL3	OCL2	3938	2
SAMN14929123	PRJNA595915	USA	Pittsburgh, PA	2020	112	non-CC208	437	non-CC2	KL3	OCL2	3938	2
SAMN14929122	PRJNA595915	USA	Pittsburgh, PA	2020	112	non-CC208	437	non-CC2	KL3	OCL2	3938	2
SAMN14929121	PRJNA595915	USA	Pittsburgh, PA	2020	112	non-CC208	437	non-CC2	KL3	OCL2	3938	2
SAMN14929124	PRJNA595915	USA	Pittsburgh, PA	2020	112	non-CC208	Pas_Unknown	Pas_Unknown	KL3	OCL2	3938	2
SAMN13712117	PRJNA598012	USA	LaJolla	2018	112	non-CC208	437	non-CC2	KL3	OCL2	413	2
SAMN13712116	PRJNA598012	USA	LaJolla	2018	112	non-CC208	437	non-CC2	KL3	OCL2	413	2
SAMN13712115	PRJNA598012	USA	LaJolla	2018	112	non-CC208	437	non-CC2	KL3	OCL2	413	2
SAMN13712114	PRJNA598012	USA	LaJolla	2018	112	non-CC208	437	non-CC2	KL3	OCL2	413	2
SAMN13712113	PRJNA598012	USA	LaJolla	2018	112	non-CC208	437	non-CC2	KL3	OCL2	413	2
SAMN13712112	PRJNA598012	USA	LaJolla	2018	112	non-CC208	437	non-CC2	KL3	OCL2	413	2
SAMN13712111	PRJNA598012	USA	LaJolla	2018	112	non-CC208	437	non-CC2	KL3	OCL2	413	2
SAMN13712120	PRJNA598012	USA	LaJolla	2018	112	non-CC208	437	non-CC2	KL3	OCL2	3938	2
SAMN13712119	PRJNA598012	USA	LaJolla	2018	112	non-CC208	437	non-CC2	KL3	OCL2	3938	2
SAMN13712118	PRJNA598012	USA	LaJolla	2018	112	non-CC208	437	non-CC2	KL3	OCL2	3938	2
SAMN13712109	PRJNA598012	USA	LaJolla	2018	112	non-CC208	437	non-CC2	KL3	OCL2	3938	2
SAMN13712110	PRJNA598012	USA	LaJolla	2018	Ox_Unknown	Ox_Unknown	437	non-CC2	KL3	OCL2	413	2
SAMN13712108	PRJNA598012	USA	LaJolla	2018	Ox_Unknown	Ox_Unknown	Pas_Unknown	Pas_Unknown	KL3	OCL2	413	2
SAMN14779651	PRJNA629538	USA		2017	112	non-CC208	437	non-CC2	KL3	OCL2	413	2
SAMN15964721	PRJNA660930	China	Hangzhou	2020	112	non-CC208	437	non-CC2	KL3	OCL2	413	2
SAMN15964705	PRJNA660930	China	Hangzhou	2020	112	non-CC208	437	non-CC2	KL3	OCL2	413	2
SAMN15964700	PRJNA660930	China	Hangzhou	2020	112	non-CC208	437	non-CC2	KL3	OCL2	413	2
SAMN15964699	PRJNA660930	China	Hangzhou	2020	112	non-CC208	437	non-CC2	KL3	OCL2	413	2
SAMN15964698	PRJNA660930	China	Hangzhou	2020	112	non-CC208	437	non-CC2	KL3	OCL2	413	2
SAMN15964691	PRJNA660930	China	Hangzhou	2020	112	non-CC208	437	non-CC2	KL3	OCL2	413	2
SAMN15964690	PRJNA660930	China	Hangzhou	2020	112	non-CC208	437	non-CC2	KL3	OCL2	413	2
SAMN15964689	PRJNA660930	China	Hangzhou	2020	112	non-CC208	437	non-CC2	KL3	OCL2	413	2
SAMN15964688	PRJNA660930	China	Hangzhou	2020	112	non-CC208	437	non-CC2	KL3	OCL2	413	2
SAMN15964687	PRJNA660930	China	Hangzhou	2020	112	non-CC208	437	non-CC2	KL3	OCL2	413	2
SAMN15964686	PRJNA660930	China	Hangzhou	2020	112	non-CC208	437	non-CC2	KL3	OCL2	413	2
SAMN15964685	PRJNA660930	China	Hangzhou	2020	112	non-CC208	437	non-CC2	KL3	OCL2	413	2
SAMN15964684	PRJNA660930	China	Hangzhou	2020	112	non-CC208	437	non-CC2	KL3	OCL2	413	2
SAMN15964683	PRJNA660930	China	Hangzhou	2020	112	non-CC208	437	non-CC2	KL3	OCL2	413	2
SAMN15964682	PRJNA660930	China	Hangzhou	2020	112	non-CC208	437	non-CC2	KL3	OCL2	413	2
SAMN15964680	PRJNA660930	China	Hangzhou	2020	112	non-CC208	437	non-CC2	KL3	OCL2	413	2
SAMN15964679	PRJNA660930	China	Hangzhou	2020	112	non-CC208	437	non-CC2	KL3	OCL2	413	2
SAMN15964678	PRJNA660930	China	Hangzhou	2020	112	non-CC208	437	non-CC2	KL3	OCL2	413	2
SAMN15964677	PRJNA660930	China	Hangzhou	2020	112	non-CC208	437	non-CC2	KL3	OCL2	413	2
SAMN15964676	PRJNA660930	China	Hangzhou	2020	112	non-CC208	437	non-CC2	KL3	OCL2	413	2
SAMN15964674	PRJNA660930	China	Hangzhou	2020	112	non-CC208	437	non-CC2	KL3	OCL2	413	2
SAMN15964673	PRJNA660930	China	Hangzhou	2020	112	non-CC208	437	non-CC2	KL3	OCL2	413	2
SAMN15964672	PRJNA660930	China	Hangzhou	2020	112	non-CC208	437	non-CC2	KL3	OCL2	413	2
SAMN15964671	PRJNA660930	China	Hangzhou	2020	112	non-CC208	437	non-CC2	KL3	OCL2	413	2
SAMN15964669	PRJNA660930	China	Hangzhou	2020	112	non-CC208	437	non-CC2	KL3	OCL2	413	2
SAMN15964666	PRJNA660930	China	Hangzhou	2020	112	non-CC208	437	non-CC2	KL3	OCL2	413	2
SAMN15964664	PRJNA660930	China	Hangzhou	2020	112	non-CC208	437	non-CC2	KL3	OCL2	413	2
SAMN15964663	PRJNA660930	China	Hangzhou	2020	112	non-CC208	437	non-CC2	KL3	OCL2	413	2
SAMN15964662	PRJNA660930	China	Hangzhou	2020	112	non-CC208	437	non-CC2	KL3	OCL2	413	2
SAMN15964661	PRJNA660930	China	Hangzhou	2020	112	non-CC208	437	non-CC2	KL3	OCL2	413	2
SAMN15964660	PRJNA660930	China	Hangzhou	2020	112	non-CC208	437	non-CC2	KL3	OCL2	413	2
SAMN15964659	PRJNA660930	China	Hangzhou	2020	112	non-CC208	437	non-CC2	KL3	OCL2	413	2
SAMN15964658	PRJNA660930	China	Hangzhou	2020	112	non-CC208	437	non-CC2	KL3	OCL2	413	2
SAMN15964647	PRJNA660930	China	Hangzhou	2018	112	non-CC208	437	non-CC2	KL3	OCL2	413	2
SAMN15964644	PRJNA660930	China	Hangzhou	2018	112	non-CC208	437	non-CC2	KL3	OCL2	3938	2
SAMN15964643	PRJNA660930	China	Hangzhou	2018	112	non-CC208	437	non-CC2	KL3	OCL2	3938	2
SAMN15964642	PRJNA660930	China	Hangzhou	2018	112	non-CC208	437	non-CC2	KL3	OCL2	3938	2
SAMN15964641	PRJNA660930	China	Hangzhou	2018	112	non-CC208	437	non-CC2	KL3	OCL2	3938	2
SAMN15964640	PRJNA660930	China	Hangzhou	2018	112	non-CC208	437	non-CC2	KL3	OCL2	3938	2
SAMN15964681	PRJNA660930	China	Hangzhou	2020	112	non-CC208	437	non-CC2	KL3	OCL2	3938	2
SAMN15964639	PRJNA660930	China	Hangzhou	2018	112	non-CC208	437	non-CC2	KL3	OCL2	3938	2
SAMN15964670	PRJNA660930	China	Hangzhou	2020	112	non-CC208	437	non-CC2	KL3	OCL2	3938	2
SAMN15964638	PRJNA660930	China	Hangzhou	2018	112	non-CC208	437	non-CC2	KL3	OCL2	3938	2
SAMN15964657	PRJNA660930	China	Hangzhou	2018	112	non-CC208	437	non-CC2	KL3	OCL2	3938	2
SAMN15964656	PRJNA660930	China	Hangzhou	2018	112	non-CC208	437	non-CC2	KL3	OCL2	3938	2
SAMN15964655	PRJNA660930	China	Hangzhou	2018	112	non-CC208	437	non-CC2	KL3	OCL2	3938	2
SAMN15964637	PRJNA660930	China	Hangzhou	2018	112	non-CC208	437	non-CC2	KL3	OCL2	3938	2
SAMN15964654	PRJNA660930	China	Hangzhou	2018	112	non-CC208	437	non-CC2	KL3	OCL2	3938	2
SAMN15964653	PRJNA660930	China	Hangzhou	2018	112	non-CC208	437	non-CC2	KL3	OCL2	3938	2
SAMN15964652	PRJNA660930	China	Hangzhou	2018	112	non-CC208	437	non-CC2	KL3	OCL2	3938	2
SAMN15964651	PRJNA660930	China	Hangzhou	2018	112	non-CC208	437	non-CC2	KL3	OCL2	3938	2
SAMN15964650	PRJNA660930	China	Hangzhou	2018	112	non-CC208	437	non-CC2	KL3	OCL2	3938	2
SAMN15964649	PRJNA660930	China	Hangzhou	2018	112	non-CC208	437	non-CC2	KL3	OCL2	3938	2
SAMN15964648	PRJNA660930	China	Hangzhou	2018	112	non-CC208	437	non-CC2	KL3	OCL2	3938	2
SAMN15964646	PRJNA660930	China	Hangzhou	2018	112	non-CC208	437	non-CC2	KL3	OCL2	3938	2
SAMN15964645	PRJNA660930	China	Hangzhou	2018	112	non-CC208	437	non-CC2	KL3	OCL2	3938	2
SAMN15964636	PRJNA660930	China	Hangzhou	2018	112	non-CC208	437	non-CC2	KL3	OCL2	3938	2
SAMN15964635	PRJNA660930	China	Hangzhou	2018	112	non-CC208	437	non-CC2	KL3	OCL2	3938	2
SAMN15964675	PRJNA660930	China	Hangzhou	2020	112/Ox_New125	non-CC208	437	non-CC2	KL3	OCL2	413	2
SAMN18041528	PRJNA704412	Australia	Sydney, Macquarie University	2020	112	non-CC208	437	non-CC2	KL3	OCL2	413	2
SAMN20011941	PRJNA743285	USA		2018	112	non-CC208	437	non-CC2	KL3	OCL2	413	2
SAMN20326334	PRJNA748365	France		1951	112	non-CC208	437	non-CC2	KL3	OCL2	413	2
SAMN02055509	PRJNA196267	USA		2006	208/1806	CC208	2	CC2	KL2	OCL1	312	3
SAMN02055510	PRJNA196268	USA		2006	208/1806	CC208	2	CC2	KL2	OCL1	312	3
SAMN02055494	PRJNA196284	USA		2009	208/1806	CC208	2	CC2	KL2	OCL1	312	3
SAMN02055535	PRJNA196294	USA		2005	208/1806	CC208	2	CC2	KL2	OCL1	312	3
SAMN02055536	PRJNA196295	USA		2005	208/1806	CC208	2	CC2	KL2	OCL1	312	3
SAMN02055537	PRJNA196296	USA		2005	208/1806	CC208	2	CC2	KL2	OCL1	312	3
SAMN02055538	PRJNA196297	USA		2006	208/1806	CC208	2	CC2	KL2	OCL1	312	3
SAMN02055539	PRJNA196298	USA		2006	208/1806	CC208	2	CC2	KL2	OCL1	312	3
SAMN02055544	PRJNA196303	USA		2006	208/1806	CC208	2	CC2	KL2	OCL1	312	3
SAMN02055545	PRJNA196304	USA		2006	208/1806	CC208	2	CC2	KL2	OCL1	312	3
SAMN02597417	PRJNA218749	USA		2007	208/1806	CC208	2	CC2	KL2	OCL1	570	3
SAMN02597410	PRJNA218757	USA		2008	208/1806	CC208	2	CC2	KL2	OCL1	312	3
SAMN02597409	PRJNA218758	USA		2008	208/1806	CC208	2	CC2	KL2	OCL1	312	3
SAMN02597408	PRJNA218759	USA		2008	208/1806	CC208	2	CC2	KL2	OCL1	312	3
SAMN02597392	PRJNA218775	USA		2007	208/1806	CC208	2	CC2	KL2	OCL1	1157	3
SAMN02597384	PRJNA218783	USA		2007	208/1806	CC208	2	CC2	KL2	OCL1	583	3
SAMN02597382	PRJNA218785	USA		2007	208/1806	CC208	2	CC2	KL2	OCL1	312	3
SAMN02597376	PRJNA218791	USA		2007	208/1806	CC208	2	CC2	KL2	OCL1	312	3
SAMN02597375	PRJNA227028	USA		2007	208/1806	CC208	2	CC2	KL2	OCL1	568	3
SAMN03084746	PRJNA262565	USA		2007	208/1806	CC208	2	CC2	KL2	OCL1	312	3
SAMN03084745	PRJNA262565	USA		2007	208/1806	CC208	2	CC2	KL2	OCL1	312	3
SAMN03084744	PRJNA262565	USA		2007	208/1806	CC208	2	CC2	KL2	OCL1	312	3
SAMN03084742	PRJNA262565	USA		2007	208/1806	CC208	2	CC2	KL2	OCL1	312	3
SAMN03084734	PRJNA262565	USA		2007	208/1806	CC208	2	CC2	KL2	OCL1	312	3
SAMN03084735	PRJNA262565	USA		2007	208/1806	CC208	2	CC2	KL2	OCL1	312	3
SAMN03084747	PRJNA262565	USA		2007	208/1806	CC208	2	CC2	KL2	OCL1	312	3
SAMN03084748	PRJNA262565	USA		2007	208/1806	CC208	2	CC2	KL2	OCL1	312	3
SAMN03084750	PRJNA262565	USA		2007	208/1806	CC208	2	CC2	KL2	OCL1	312	3
SAMN03084728	PRJNA262565	USA		2007	208/1806	CC208	2	CC2	KL2	OCL1	312	3
SAMN03084731	PRJNA262565	USA		2007	208/1806	CC208	2	CC2	KL2	OCL1	312	3
SAMN03084739	PRJNA262565	USA		2007	208/1806	CC208	2	CC2	KL2	OCL1	312	3
SAMN03084740	PRJNA262565	USA		2007	208/1806	CC208	2	CC2	KL2	OCL1	312	3
SAMN03084777	PRJNA262565	USA		2008	208/1806	CC208	2	CC2	KL2	OCL1	312	3
SAMN03084781	PRJNA262565	USA		2008	208/1806	CC208	2	CC2	KL2	OCL1	312	3
SAMN03084755	PRJNA262565	USA		2007	208/1806	CC208	2	CC2	KL2	OCL1	312	3
SAMN03084738	PRJNA262565	USA		2007	208/1806	CC208	2	CC2	KL2	OCL1	312	3
SAMN03084737	PRJNA262565	USA		2007	208/1806	CC208	2	CC2	KL2	OCL11	312	3
SAMN03084805	PRJNA262565	USA		2009	208/1806	CC208	2	CC2	KL2	OCL1	365	3
SAMN03084754	PRJNA262565	USA		2007	208/1806	CC208	2	CC2	KL2	OCL1	568	3
SAMN03084758	PRJNA262565	USA		2007	208/1806	CC208	2	CC2	KL2	OCL1	568	3
SAMN03084759	PRJNA262565	USA		2007	208/1806	CC208	2	CC2	KL2	OCL1	570	3
SAMN03084760	PRJNA262565	USA		2007	208/1806	CC208	2	CC2	KL2	OCL1	570	3
SAMN03084749	PRJNA262565	USA		2007	208/1806	CC208	2	CC2	KL2	OCL1	583	3
SAMN03084783	PRJNA262565	USA		2008	208/1806	CC208	2	CC2	KL2	OCL1	584	3
SAMN03084785	PRJNA262565	USA		2008	208/1806	CC208	2	CC2	KL2	OCL1	584	3
SAMN03268800	PRJNA270778	USA		2008	208/1806	CC208	2	CC2	KL2	OCL1	312	3
SAMN03268802	PRJNA270778	USA		2008	208/1806	CC208	2	CC2	KL2	OCL1	312	3
SAMN03268812	PRJNA270778	USA		2009	208/1806	CC208	2	CC2	KL2	OCL1	312	3
SAMN03268814	PRJNA270778	USA		2009	208/1806	CC208	2	CC2	KL2	OCL1	312	3
SAMN03268809	PRJNA270778	USA		2009	208/1806	CC208	2	CC2	KL2	OCL1	365	3
SAMN03268807	PRJNA270778	USA		2009	208/1806	CC208	2	CC2	KL2	OCL1	365	3
SAMN03268799	PRJNA270778	USA		2007	208/1806	CC208	2	CC2	KL2	OCL1	367	3
SAMN06077192	PRJNA271775	USA	Arizona	2008	208/1806	CC208	2	CC2	KL2	OCL1	312	3
SAMN03470722	PRJNA278289	USA		2007	208/1806	CC208	2	CC2	KL2	OCL1	312	3
SAMN03470726	PRJNA278289	USA		2007	208/1806	CC208	2	CC2	KL2	OCL1	312	3
SAMN03470724	PRJNA278289	USA		2007	208/1806	CC208	2	CC2	KL2	OCL1	312	3
SAMN03470725	PRJNA278289	USA		2007	208/1806	CC208	2	CC2	KL2	OCL1	312	3
SAMN03470723	PRJNA278289	USA		2007	208/1806	CC208	2	CC2	KL2	OCL1	312	3
SAMN03470744	PRJNA278289	USA		2008	208/1806	CC208	2	CC2	KL2	OCL1	312	3
SAMN03470741	PRJNA278289	USA		2008	208/1806	CC208	2	CC2	KL2	OCL1	312	3
SAMN03470742	PRJNA278289	USA		2008	208/1806	CC208	2	CC2	KL2	OCL1	312	3
SAMN03470743	PRJNA278289	USA		2008	208/1806	CC208	2	CC2	KL2	OCL1	312	3
SAMN03470746	PRJNA278289	USA		2008	208/1806	CC208	2	CC2	KL2	OCL1	312	3
SAMN03470747	PRJNA278289	USA		2008	208/1806	CC208	2	CC2	KL2	OCL1	312	3
SAMN03470748	PRJNA278289	USA		2008	208/1806	CC208	2	CC2	KL2	OCL1	312	3
SAMN03470749	PRJNA278289	USA		2009	208/1806	CC208	2	CC2	KL2	OCL1	312	3
SAMN03470750	PRJNA278289	USA		2009	208/1806	CC208	2	CC2	KL2	OCL1	312	3
SAMN03470756	PRJNA278289	USA		2009	208/1806	CC208	2	CC2	KL2	OCL1	312	3
SAMN03470751	PRJNA278289	USA		2009	208/1806	CC208	2	CC2	KL2	OCL1	312	3
SAMN15907092	PRJNA288601	USA		2020	208/1806	CC208	2	CC2	KL2	OCL1	312	3
SAMN15907184	PRJNA288601	USA		2020	208/1806	CC208	2	CC2	KL2	OCL1	312	3
SAMN15907180	PRJNA288601	USA		2020	208/1806	CC208	2	CC2	KL2	OCL1	312	3
SAMN17220788	PRJNA288601	USA		2020	208/1806	CC208	2	CC2	KL2	OCL1	312	3
SAMN18313895	PRJNA288601	USA		2020	208/1806	CC208	2	CC2	KL2	OCL1	312	3
SAMN18636576	PRJNA288601	USA		2021	208/1806	CC208	2	CC2	KL2	OCL1	312	3
SAMN18636574	PRJNA288601	USA		2021	208/1806	CC208	2	CC2	KL2	OCL1	312	3
SAMN18636573	PRJNA288601	USA		2021	208/1806	CC208	2	CC2	KL2	OCL1	312	3
SAMN18636568	PRJNA288601	USA		2021	208/1806	CC208	2	CC2	KL2	OCL1	312	3
SAMN18636566	PRJNA288601	USA		2021	208/1806	CC208	2	CC2	KL2	OCL1	312	3
SAMN18636524	PRJNA288601	USA		2021	208/1806	CC208	2	CC2	KL2	OCL1	312	3
SAMN18636537	PRJNA288601	USA		2021	208/1806	CC208	2	CC2	KL2	OCL1	312	3
SAMN19026381	PRJNA288601	USA		2021	208/1806	CC208	2	CC2	KL2	OCL1	312	3
SAMN19317569	PRJNA288601	USA		2021	208/1806	CC208	2	CC2	KL2	OCL1	312	3
SAMN19677619	PRJNA288601	USA		2021	208/1806	CC208	2	CC2	KL2	OCL1	312	3
SAMN21493885	PRJNA288601	USA		2021	208/1806	CC208	2	CC2	KL2	OCL1	312	3
SAMN21493855	PRJNA288601	USA		2021	208/1806	CC208	2	CC2	KL2	OCL1	312	3
SAMN15907132	PRJNA288601	USA		2020	208/1806	CC208	2	CC2	KL2	OCL1	3829	3
SAMN15907102	PRJNA288601	USA		2020	208/1806	CC208	2	CC2	KL2	OCL1	3829	3
SAMN17815178	PRJNA288601	USA		2021	208/1806	CC208	2	CC2	KL2	OCL1	3829	3
SAMN19026393	PRJNA288601	USA		2021	208/1806	CC208	2	CC2	KL2	OCL1	3829	3
SAMN20344492	PRJNA288601	USA		2021	208/1806	CC208	2	CC2	KL2	OCL1	3829	3
SAMN20675021	PRJNA288601	USA		2021	208/1806	CC208	2	CC2	KL2	OCL1	3829	3
SAMN14792031	PRJNA288601	USA		2019	208/1806	CC208	2	CC2	KL2	OCL1	4316	3
SAMN14792027	PRJNA288601	USA		2019	208/1806	CC208	2	CC2	KL2	OCL1	4316	3
SAMN14792022	PRJNA288601	USA		2019	208/1806	CC208	2	CC2	KL2	OCL1	4316	3
SAMN14792083	PRJNA288601	USA		2020	208/1806	CC208	2	CC2	KL2	OCL1	4327	3
SAMN21493871	PRJNA288601	USA		2021	208/1806	CC208	2	CC2	KL2	OCL1	4831	3
SAMN04096369	PRJNA296424	USA	VA	NA	208/1806	CC208	2	CC2	KL2	OCL1	312	3
SAMN04096368	PRJNA296424	USA	VA	NA	208/1806	CC208	2	CC2	KL2	OCL1	1021	3
SAMN04745550	PRJNA314151	China	Hangzhou	2013	208/1806	CC208	2	CC2	KL2	OCL1	716	3
SAMN04745432	PRJNA314151	China	Hangzhou	2015	208/1806	CC208	2	CC2	KL2	OCL1	716	3
SAMN04745433	PRJNA314151	China	Hangzhou	2015	208/1806	CC208	2	CC2	KL2	OCL1	716	3
SAMN04745455	PRJNA314151	China	Hangzhou	2013	208/1806	CC208	2	CC2	KL2	OCL1	716	3
SAMN04529908	PRJNA314151	China	Zhejiang	2013	208/1806	CC208	2	CC2	KL2	OCL1	716	3
SAMN04529790	PRJNA314151	China	Zhejiang	2015	208/1806	CC208	2	CC2	KL2	OCL1	716	3
SAMN04529791	PRJNA314151	China	Zhejiang	2015	208/1806	CC208	2	CC2	KL2	OCL1	716	3
SAMN04529813	PRJNA314151	China	Zhejiang	2013	208/1806	CC208	2	CC2	KL2	OCL1	716	3
SAMN04745428	PRJNA314151	China	Hangzhou	2015	208/1806	CC208	2	CC2	KL2	OCL1	1088	3
SAMN04529786	PRJNA314151	China	Zhejiang	2015	208/1806	CC208	2	CC2	KL2	OCL1	1088	3
SAMN04745497	PRJNA314151	China	Hangzhou	2013	208/1806	CC208	2	CC2	KL2	OCL1	1108	3
SAMN04529855	PRJNA314151	China	Zhejiang	2013	208/1806	CC208	2	CC2	KL2	OCL1	1108	3
SAMN05003718	PRJNA321752	USA	Aurora, CO	2007	208/1806	CC208	2	CC2	KL2	OCL1	312	3
SAMN05177791	PRJNA322764	China	Zhejiang	2014	208/1806	CC208	2	CC2	KL2	OCL1	716	3
SAMN05828164	PRJNA344528	South Korea	Seoul	2012	208/1806	CC208	2	CC2	KL2	OCL1	312	3
SAMN06461800	PRJNA352251	USA		2009	208/1806	CC208	2	CC2	KL2	OCL1	312	3
SAMN06461796	PRJNA352251	USA		2009	208/1806	CC208	2	CC2	KL2	OCL1	312	3
SAMN06461787	PRJNA352251	USA		2009	208/1806	CC208	2	CC2	KL2	OCL1	365	3
SAMN06461794	PRJNA352251	USA		2009	208/1806	CC208	2	CC2	KL2	OCL1	365	3
SAMN06461826	PRJNA352251	USA		2009	208/1806	CC208	2	CC2	KL2	OCL1	365	3
SAMN06117720	PRJNA352251	USA		2009	208/1806	CC208	2	CC2	KL2	OCL1	1186	3
SAMN06461823	PRJNA352251	USA		2009	208/1806	CC208	2	CC2	KL2	OCL1	1186	3
SAMN06461814	PRJNA352251	USA		2009	208/1806	CC208	2	CC2	KL2	OCL1	1187	3
SAMN06461820	PRJNA352251	USA		2009	208/1806	CC208	2	CC2	KL2	OCL1	1187	3
SAMN06461798	PRJNA352251	USA		2010	208/1806	CC208	2	CC2	KL2	OCL1	1203	3
SAMN06827909	PRJNA384065	USA	Unknown	2009	208/1806	CC208	2	CC2	KL2	OCL1	312	3
SAMN07258612	PRJNA390934	Canada		2010	208/1806	CC208	2	CC2	KL2	OCL1	312	3
SAMN07977762	PRJNA417158	USA	Pittsburgh	2007	208/1806	CC208	2	CC2	KL2	OCL1	312	3
SAMN07977765	PRJNA417158	USA	Pittsburgh	2011	208/1806	CC208	2	CC2	KL2	OCL1	312	3
SAMN07977764	PRJNA417158	USA	Pittsburgh	2011	208/1806	CC208	2	CC2	KL2	OCL1	312	3
SAMN07977766	PRJNA417158	USA	Pittsburgh	2011	208/1806	CC208	2	CC2	KL2	OCL1	2291	3
SAMN08471742	PRJNA433073	China	Hangzhou	2013	208/1806	CC208	2	CC2	KL2	OCL1	716	3
SAMN08471741	PRJNA433073	China	Hangzhou	2013	208/1806	CC208	2	CC2	KL2	OCL1	716	3
SAMN08471773	PRJNA433073	China	Hangzhou	2015	208/1806	CC208	2	CC2	KL2	OCL1	1108	3
SAMN08471761	PRJNA433073	China	Hangzhou	2014	208/1806	CC208	2	CC2	KL2	OCL1	1108	3
SAMN08471699	PRJNA433073	China	Hangzhou	2015	208/1806	CC208	2	CC2	KL2	OCL1	1108	3
SAMN08471687	PRJNA433073	China	Hangzhou	2014	208/1806	CC208	2	CC2	KL2	OCL1	1108	3
SAMN08471668	PRJNA433073	China	Hangzhou	2015	208/1806	CC208	2	CC2	KL2	OCL1	1108	3
SAMN08471737	PRJNA433073	China	Hangzhou	2014	208/1806	CC208	2	CC2	KL2	OCL1	1108	3
SAMN16339970	PRJNA475751	USA		2019	208/1806	CC208	2	CC2	KL2	OCL1	312	3
SAMN13621900	PRJNA475751	USA		2018	208/1806	CC208	2	CC2	KL2	OCL1	312	3
SAMN10435516	PRJNA475751	USA		2017	208/1806	CC208	2	CC2	KL2	OCL1	312	3
SAMN10435492	PRJNA475751	USA		2017	208/1806	CC208	2	CC2	KL2	OCL1	312	3
SAMN10261609	PRJNA497581	USA		2012	208/1806	CC208	2	CC2	KL2	OCL1	312	3
SAMN10261597	PRJNA497581	USA		2010	208/1806	CC208	2	CC2	KL2	OCL1	312	3
SAMN10261608	PRJNA497581	USA		2010	208/1806	CC208	2	CC2	KL2	OCL1	312	3
SAMN10261580	PRJNA497581	USA		2011	208/1806	CC208	2	CC2	KL2	OCL1	312	3
SAMN10261565	PRJNA497581	USA		2010	208/1806	CC208	2	CC2	KL2	OCL1	312	3
SAMN10261564	PRJNA497581	USA		2012	208/1806	CC208	2	CC2	KL2	OCL1	312	3
SAMN10261554	PRJNA497581	USA		2015	208/1806	CC208	2	CC2	KL2	OCL1	312	3
SAMN10261593	PRJNA497581	USA		2015	208/1806	CC208	2	CC2	KL2	OCL1	312	3
SAMN10261574	PRJNA497581	USA		2015	208/1806	CC208	2	CC2	KL2	OCL1	312	3
SAMN10261548	PRJNA497581	USA		2015	208/1806	CC208	2	CC2	KL2	OCL1	312	3
SAMN10261543	PRJNA497581	USA		2013	208/1806	CC208	2	CC2	KL2	OCL1	312	3
SAMN10261549	PRJNA497581	USA		2011	208/1806	CC208	2	CC2	KL2	OCL1	312	3
SAMN10261571	PRJNA497581	USA		2011	208/1806	CC208	Pas_Unknown	Pas_Unknown	KL2	OCL1	312	3
SAMN10618181	PRJNA510897	China	Shenzhen	2018	208/1806	CC208	2	CC2	KL2	OCL1	312	3
SAMN13496550	PRJNA593931	China	Hangzhou	2014	208/1806	CC208	2	CC2	KL2	OCL1	716	3
SAMN13496549	PRJNA593931	China	Hangzhou	2014	208/1806	CC208	2	CC2	KL2	OCL1	716	3
SAMN14943614	PRJNA633416	China		2013	208/1806	CC208	2	CC2	KL2	OCL1	312	3
SAMN16351189	PRJNA667103	USA	Houston	2018	208/1806	CC208	2	CC2	KL2	OCL1	312	3
SAMN16351176	PRJNA667103	USA	Houston	2018	208/1806	CC208	2	CC2	KL2	OCL1	312	3
SAMN17349184	PRJNA692566	China	Shenzhen	2019	208/1806	CC208	2	CC2	KL2	OCL1	2084	3
SAMN02713669	PRJNA168474	USA		2008	945/1677	non-CC208	1	non-CC2	KL25	OCL2	302	4
SAMN02894434	PRJNA243297	USA	Walter Reed Army Medical Center	2008	945/1677	non-CC208	1	non-CC2	KL25	OCL2	302	4
SAMN03078672	PRJNA261239	USA	Walter Reed Army Medical Center	2007	945/1677	non-CC208	1	non-CC2	KL25	OCL2	302	4
SAMN03078674	PRJNA261239	USA	Walter Reed Army Medical Center	2008	945/1677	non-CC208	1	non-CC2	KL25	OCL2	302	4
SAMN03078683	PRJNA261239	USA	Walter Reed Army Medical Center	2009	945/1677	non-CC208	1	non-CC2	KL25	OCL2	955	4
SAMN04446560	PRJNA300270	USA	Washington, DC	2008	945/1677	non-CC208	1	non-CC2	KL25	OCL2	302	4
SAMN09747768	PRJNA483526	Australia	Sydney	2016	1677	non-CC208	1	non-CC2	KL25	OCL2	302	4
SAMN09747772	PRJNA483526	Australia	Sydney	2016	1677	non-CC208	1	non-CC2	KL25	OCL2	302	4
SAMN09747778	PRJNA483526	Australia	Sydney	2016	1677	non-CC208	1	non-CC2	KL25	OCL2	302	4
SAMN09747798	PRJNA483526	Australia	Sydney	2016	1677	non-CC208	1	non-CC2	KL25	OCL2	302	4
SAMN09747799	PRJNA483526	Australia	Sydney	2016	1677	non-CC208	1	non-CC2	KL25	OCL2	302	4
SAMN09747790	PRJNA483526	Australia	Sydney	2016	1677	non-CC208	1	non-CC2	KL25	OCL2	302	4
SAMN09747791	PRJNA483526	Australia	Sydney	2016	1677	non-CC208	1	non-CC2	KL25	OCL2	302	4
SAMN09747792	PRJNA483526	Australia	Sydney	2016	1677	non-CC208	1	non-CC2	KL25	OCL2	302	4
SAMN09747793	PRJNA483526	Australia	Sydney	2016	1677	non-CC208	1	non-CC2	KL25	OCL2	302	4
SAMN09747794	PRJNA483526	Australia	Sydney	2016	1677	non-CC208	1	non-CC2	KL25	OCL2	302	4
SAMN09747795	PRJNA483526	Australia	Sydney	2016	1677	non-CC208	1	non-CC2	KL25	OCL2	302	4
SAMN09747811	PRJNA483526	Australia	Sydney	2016	1677	non-CC208	1	non-CC2	KL25	OCL2	302	4
SAMN09747806	PRJNA483526	Australia	Sydney	2016	1677	non-CC208	1	non-CC2	KL25	OCL2	302	4
SAMN09747761	PRJNA483526	Australia	Sydney	2016	945/1677	non-CC208	1	non-CC2	KL25	OCL2	302	4
SAMN09747760	PRJNA483526	Australia	Sydney	2016	945/1677	non-CC208	1	non-CC2	KL25	OCL2	302	4
SAMN09747763	PRJNA483526	Australia	Sydney	2016	945/1677	non-CC208	1	non-CC2	KL25	OCL2	302	4
SAMN09747762	PRJNA483526	Australia	Sydney	2016	945/1677	non-CC208	1	non-CC2	KL25	OCL2	302	4
SAMN09747765	PRJNA483526	Australia	Sydney	2016	945/1677	non-CC208	1	non-CC2	KL25	OCL2	302	4
SAMN09747764	PRJNA483526	Australia	Sydney	2016	945/1677	non-CC208	1	non-CC2	KL25	OCL2	302	4
SAMN09747767	PRJNA483526	Australia	Sydney	2016	945/1677	non-CC208	1	non-CC2	KL25	OCL2	302	4
SAMN09747766	PRJNA483526	Australia	Sydney	2016	945/1677	non-CC208	1	non-CC2	KL25	OCL2	302	4
SAMN09747769	PRJNA483526	Australia	Sydney	2016	945/1677	non-CC208	1	non-CC2	KL25	OCL2	302	4
SAMN09747789	PRJNA483526	Australia	Sydney	2016	945/1677	non-CC208	1	non-CC2	KL25	OCL2	302	4
SAMN09747788	PRJNA483526	Australia	Sydney	2016	945/1677	non-CC208	1	non-CC2	KL25	OCL2	302	4
SAMN09747787	PRJNA483526	Australia	Sydney	2016	945/1677	non-CC208	1	non-CC2	KL25	OCL2	302	4
SAMN09747786	PRJNA483526	Australia	Sydney	2016	945/1677	non-CC208	1	non-CC2	KL25	OCL2	302	4
SAMN09747785	PRJNA483526	Australia	Sydney	2016	945/1677	non-CC208	1	non-CC2	KL25	OCL2	302	4
SAMN09747784	PRJNA483526	Australia	Sydney	2016	945/1677	non-CC208	1	non-CC2	KL25	OCL2	302	4
SAMN09747783	PRJNA483526	Australia	Sydney	2016	945/1677	non-CC208	1	non-CC2	KL25	OCL2	302	4
SAMN09747782	PRJNA483526	Australia	Sydney	2016	945/1677	non-CC208	1	non-CC2	KL25	OCL2	302	4
SAMN09747781	PRJNA483526	Australia	Sydney	2016	945/1677	non-CC208	1	non-CC2	KL25	OCL2	302	4
SAMN09747780	PRJNA483526	Australia	Sydney	2016	945/1677	non-CC208	1	non-CC2	KL25	OCL2	302	4
SAMN09747773	PRJNA483526	Australia	Sydney	2016	945/1677	non-CC208	1	non-CC2	KL25	OCL2	302	4
SAMN09747770	PRJNA483526	Australia	Sydney	2016	945/1677	non-CC208	1	non-CC2	KL25	OCL2	302	4
SAMN09747771	PRJNA483526	Australia	Sydney	2016	945/1677	non-CC208	1	non-CC2	KL25	OCL2	302	4
SAMN09747776	PRJNA483526	Australia	Sydney	2016	945/1677	non-CC208	1	non-CC2	KL25	OCL2	302	4
SAMN09747777	PRJNA483526	Australia	Sydney	2016	945/1677	non-CC208	1	non-CC2	KL25	OCL2	302	4
SAMN09747774	PRJNA483526	Australia	Sydney	2016	945/1677	non-CC208	1	non-CC2	KL25	OCL2	302	4
SAMN09747775	PRJNA483526	Australia	Sydney	2016	945/1677	non-CC208	1	non-CC2	KL25	OCL2	302	4
SAMN09747779	PRJNA483526	Australia	Sydney	2016	945/1677	non-CC208	1	non-CC2	KL25	OCL2	302	4
SAMN09747710	PRJNA483526	Australia	Sydney	2016	945/1677	non-CC208	1	non-CC2	KL25	OCL2	302	4
SAMN09747711	PRJNA483526	Australia	Sydney	2016	945/1677	non-CC208	1	non-CC2	KL25	OCL2	302	4
SAMN09747712	PRJNA483526	Australia	Sydney	2016	945/1677	non-CC208	1	non-CC2	KL25	OCL2	302	4
SAMN09747713	PRJNA483526	Australia	Sydney	2016	945/1677	non-CC208	1	non-CC2	KL25	OCL2	302	4
SAMN09747714	PRJNA483526	Australia	Sydney	2016	945/1677	non-CC208	1	non-CC2	KL25	OCL2	302	4
SAMN09747715	PRJNA483526	Australia	Sydney	2016	945/1677	non-CC208	1	non-CC2	KL25	OCL2	302	4
SAMN09747716	PRJNA483526	Australia	Sydney	2016	945/1677	non-CC208	1	non-CC2	KL25	OCL2	302	4
SAMN09747717	PRJNA483526	Australia	Sydney	2016	945/1677	non-CC208	1	non-CC2	KL25	OCL2	302	4
SAMN09747718	PRJNA483526	Australia	Sydney	2016	945/1677	non-CC208	1	non-CC2	KL25	OCL2	302	4
SAMN09747719	PRJNA483526	Australia	Sydney	2016	945/1677	non-CC208	1	non-CC2	KL25	OCL2	302	4
SAMN09747796	PRJNA483526	Australia	Sydney	2016	945/1677	non-CC208	1	non-CC2	KL25	OCL2	302	4
SAMN09747797	PRJNA483526	Australia	Sydney	2016	945/1677	non-CC208	1	non-CC2	KL25	OCL2	302	4
SAMN09747818	PRJNA483526	Australia	Sydney	2016	945/1677	non-CC208	1	non-CC2	KL25	OCL2	302	4
SAMN09747819	PRJNA483526	Australia	Sydney	2016	945/1677	non-CC208	1	non-CC2	KL25	OCL2	302	4
SAMN09747810	PRJNA483526	Australia	Sydney	2016	945/1677	non-CC208	1	non-CC2	KL25	OCL2	302	4
SAMN09747812	PRJNA483526	Australia	Sydney	2016	945/1677	non-CC208	1	non-CC2	KL25	OCL2	302	4
SAMN09747813	PRJNA483526	Australia	Sydney	2016	945/1677	non-CC208	1	non-CC2	KL25	OCL2	302	4
SAMN09747814	PRJNA483526	Australia	Sydney	2016	945/1677	non-CC208	1	non-CC2	KL25	OCL2	302	4
SAMN09747815	PRJNA483526	Australia	Sydney	2016	945/1677	non-CC208	1	non-CC2	KL25	OCL2	302	4
SAMN09747817	PRJNA483526	Australia	Sydney	2016	945/1677	non-CC208	1	non-CC2	KL25	OCL2	302	4
SAMN09747807	PRJNA483526	Australia	Sydney	2016	945/1677	non-CC208	1	non-CC2	KL25	OCL2	302	4
SAMN09747805	PRJNA483526	Australia	Sydney	2016	945/1677	non-CC208	1	non-CC2	KL25	OCL2	302	4
SAMN09747804	PRJNA483526	Australia	Sydney	2016	945/1677	non-CC208	1	non-CC2	KL25	OCL2	302	4
SAMN09747803	PRJNA483526	Australia	Sydney	2016	945/1677	non-CC208	1	non-CC2	KL25	OCL2	302	4
SAMN09747802	PRJNA483526	Australia	Sydney	2016	945/1677	non-CC208	1	non-CC2	KL25	OCL2	302	4
SAMN09747801	PRJNA483526	Australia	Sydney	2016	945/1677	non-CC208	1	non-CC2	KL25	OCL2	302	4
SAMN09747800	PRJNA483526	Australia	Sydney	2016	945/1677	non-CC208	1	non-CC2	KL25	OCL2	302	4
SAMN09747809	PRJNA483526	Australia	Sydney	2016	945/1677	non-CC208	1	non-CC2	KL25	OCL2	302	4
SAMN09747808	PRJNA483526	Australia	Sydney	2016	945/1677	non-CC208	1	non-CC2	KL25	OCL2	302	4
SAMN09747729	PRJNA483526	Australia	Sydney	2016	945/1677	non-CC208	1	non-CC2	KL25	OCL2	302	4
SAMN09747728	PRJNA483526	Australia	Sydney	2016	945/1677	non-CC208	1	non-CC2	KL25	OCL2	302	4
SAMN09747725	PRJNA483526	Australia	Sydney	2016	945/1677	non-CC208	1	non-CC2	KL25	OCL2	302	4
SAMN09747724	PRJNA483526	Australia	Sydney	2016	945/1677	non-CC208	1	non-CC2	KL25	OCL2	302	4
SAMN09747727	PRJNA483526	Australia	Sydney	2016	945/1677	non-CC208	1	non-CC2	KL25	OCL2	302	4
SAMN09747726	PRJNA483526	Australia	Sydney	2016	945/1677	non-CC208	1	non-CC2	KL25	OCL2	302	4
SAMN09747721	PRJNA483526	Australia	Sydney	2016	945/1677	non-CC208	1	non-CC2	KL25	OCL2	302	4
SAMN09747720	PRJNA483526	Australia	Sydney	2016	945/1677	non-CC208	1	non-CC2	KL25	OCL2	302	4
SAMN09747723	PRJNA483526	Australia	Sydney	2016	945/1677	non-CC208	1	non-CC2	KL25	OCL2	302	4
SAMN09747722	PRJNA483526	Australia	Sydney	2016	945/1677	non-CC208	1	non-CC2	KL25	OCL2	302	4
SAMN09747704	PRJNA483526	Australia	Sydney	2016	945/1677	non-CC208	1	non-CC2	KL25	OCL2	302	4
SAMN09747705	PRJNA483526	Australia	Sydney	2016	945/1677	non-CC208	1	non-CC2	KL25	OCL2	302	4
SAMN09747706	PRJNA483526	Australia	Sydney	2016	945/1677	non-CC208	1	non-CC2	KL25	OCL2	302	4
SAMN09747707	PRJNA483526	Australia	Sydney	2016	945/1677	non-CC208	1	non-CC2	KL25	OCL2	302	4
SAMN09747700	PRJNA483526	Australia	Sydney	2016	945/1677	non-CC208	1	non-CC2	KL25	OCL2	302	4
SAMN09747701	PRJNA483526	Australia	Sydney	2016	945/1677	non-CC208	1	non-CC2	KL25	OCL2	302	4
SAMN09747702	PRJNA483526	Australia	Sydney	2016	945/1677	non-CC208	1	non-CC2	KL25	OCL2	302	4
SAMN09747703	PRJNA483526	Australia	Sydney	2016	945/1677	non-CC208	1	non-CC2	KL25	OCL2	302	4
SAMN09747708	PRJNA483526	Australia	Sydney	2016	945/1677	non-CC208	1	non-CC2	KL25	OCL2	302	4
SAMN09747709	PRJNA483526	Australia	Sydney	2016	945/1677	non-CC208	1	non-CC2	KL25	OCL2	302	4
SAMN09747738	PRJNA483526	Australia	Sydney	2016	945/1677	non-CC208	1	non-CC2	KL25	OCL2	302	4
SAMN09747739	PRJNA483526	Australia	Sydney	2016	945/1677	non-CC208	1	non-CC2	KL25	OCL2	302	4
SAMN09747736	PRJNA483526	Australia	Sydney	2016	945/1677	non-CC208	1	non-CC2	KL25	OCL2	302	4
SAMN09747737	PRJNA483526	Australia	Sydney	2016	945/1677	non-CC208	1	non-CC2	KL25	OCL2	302	4
SAMN09747734	PRJNA483526	Australia	Sydney	2016	945/1677	non-CC208	1	non-CC2	KL25	OCL2	302	4
SAMN09747735	PRJNA483526	Australia	Sydney	2016	945/1677	non-CC208	1	non-CC2	KL25	OCL2	302	4
SAMN09747732	PRJNA483526	Australia	Sydney	2016	945/1677	non-CC208	1	non-CC2	KL25	OCL2	302	4
SAMN09747733	PRJNA483526	Australia	Sydney	2016	945/1677	non-CC208	1	non-CC2	KL25	OCL2	302	4
SAMN09747730	PRJNA483526	Australia	Sydney	2016	945/1677	non-CC208	1	non-CC2	KL25	OCL2	302	4
SAMN09747731	PRJNA483526	Australia	Sydney	2016	945/1677	non-CC208	1	non-CC2	KL25	OCL2	302	4
SAMN09747748	PRJNA483526	Australia	Sydney	2016	945/1677	non-CC208	1	non-CC2	KL25	OCL2	302	4
SAMN09747742	PRJNA483526	Australia	Sydney	2016	945/1677	non-CC208	1	non-CC2	KL25	OCL2	302	4
SAMN09747741	PRJNA483526	Australia	Sydney	2016	945/1677	non-CC208	1	non-CC2	KL25	OCL2	302	4
SAMN09747740	PRJNA483526	Australia	Sydney	2016	945/1677	non-CC208	1	non-CC2	KL25	OCL2	302	4
SAMN09747747	PRJNA483526	Australia	Sydney	2016	945/1677	non-CC208	1	non-CC2	KL25	OCL2	302	4
SAMN09747746	PRJNA483526	Australia	Sydney	2016	945/1677	non-CC208	1	non-CC2	KL25	OCL2	302	4
SAMN09747745	PRJNA483526	Australia	Sydney	2016	945/1677	non-CC208	1	non-CC2	KL25	OCL2	302	4
SAMN09747744	PRJNA483526	Australia	Sydney	2016	945/1677	non-CC208	1	non-CC2	KL25	OCL2	302	4
SAMN09747754	PRJNA483526	Australia	Sydney	2016	945/1677	non-CC208	1	non-CC2	KL25	OCL2	302	4
SAMN09747755	PRJNA483526	Australia	Sydney	2016	945/1677	non-CC208	1	non-CC2	KL25	OCL2	302	4
SAMN09747757	PRJNA483526	Australia	Sydney	2016	945/1677	non-CC208	1	non-CC2	KL25	OCL2	302	4
SAMN09747752	PRJNA483526	Australia	Sydney	2016	945/1677	non-CC208	1	non-CC2	KL25	OCL2	302	4
SAMN09747753	PRJNA483526	Australia	Sydney	2016	945/1677	non-CC208	1	non-CC2	KL25	OCL2	302	4
SAMN09747758	PRJNA483526	Australia	Sydney	2016	945/1677	non-CC208	1	non-CC2	KL25	OCL2	302	4
SAMN09747749	PRJNA483526	Australia	Sydney	2016	Ox_Unknown	Ox_Unknown	1	non-CC2	KL91	OCL2	302	4
SAMN09747743	PRJNA483526	Australia	Sydney	2016	Ox_Unknown	Ox_Unknown	1	non-CC2	KL91	OCL2	302	4
SAMN09747756	PRJNA483526	Australia	Sydney	2016	Ox_Unknown	Ox_Unknown	1	non-CC2	KL91	OCL2	302	4
SAMN13417843	PRJNA485123	USA	Pittsburgh, PA	2019	945/1677	non-CC208	1	non-CC2	KL25	OCL2	302	4
SAMN13417842	PRJNA485123	USA	Pittsburgh, PA	2019	945/1677	non-CC208	1	non-CC2	KL25	OCL2	302	4
SAMN13417841	PRJNA485123	USA	Pittsburgh, PA	2019	945/1677	non-CC208	1	non-CC2	KL25	OCL2	302	4
SAMN13417840	PRJNA485123	USA	Pittsburgh, PA	2019	945/1677	non-CC208	1	non-CC2	KL25	OCL2	302	4
SAMN13417865	PRJNA485123	USA	Pittsburgh, PA	2019	945/1677	non-CC208	1	non-CC2	KL25	OCL2	302	4
SAMN13417864	PRJNA485123	USA	Pittsburgh, PA	2019	945/1677	non-CC208	1	non-CC2	KL25	OCL2	302	4
SAMN13417863	PRJNA485123	USA	Pittsburgh, PA	2019	945/1677	non-CC208	1	non-CC2	KL25	OCL2	302	4
SAMN13417862	PRJNA485123	USA	Pittsburgh, PA	2019	945/1677	non-CC208	1	non-CC2	KL25	OCL2	302	4
SAMN13417861	PRJNA485123	USA	Pittsburgh, PA	2019	945/1677	non-CC208	1	non-CC2	KL25	OCL2	302	4
SAMN13417860	PRJNA485123	USA	Pittsburgh, PA	2019	945/1677	non-CC208	1	non-CC2	KL25	OCL2	302	4
SAMN13417859	PRJNA485123	USA	Pittsburgh, PA	2019	945/1677	non-CC208	1	non-CC2	KL25	OCL2	302	4
SAMN13417858	PRJNA485123	USA	Pittsburgh, PA	2019	945/1677	non-CC208	1	non-CC2	KL25	OCL2	302	4
SAMN13417857	PRJNA485123	USA	Pittsburgh, PA	2019	945/1677	non-CC208	1	non-CC2	KL25	OCL2	302	4
SAMN13417850	PRJNA485123	USA	Pittsburgh, PA	2019	945/1677	non-CC208	1	non-CC2	KL25	OCL2	302	4
SAMN13417848	PRJNA485123	USA	Pittsburgh, PA	2019	945/1677	non-CC208	1	non-CC2	KL25	OCL2	302	4
SAMN13417847	PRJNA485123	USA	Pittsburgh, PA	2019	945/1677	non-CC208	1	non-CC2	KL25	OCL2	302	4
SAMN13417846	PRJNA485123	USA	Pittsburgh, PA	2019	945/1677	non-CC208	1	non-CC2	KL25	OCL2	302	4
SAMN13417845	PRJNA485123	USA	Pittsburgh, PA	2019	945/1677	non-CC208	1	non-CC2	KL25	OCL2	302	4
SAMN13417844	PRJNA485123	USA	Pittsburgh, PA	2019	945/1677	non-CC208	1	non-CC2	KL25	OCL2	302	4
SAMN12087695	PRJNA545079	USA		2008	945/1677	non-CC208	1	non-CC2	KL25	OCL2	302	4
SAMN21618693	PRJNA766090	USA		2012	945/1677	non-CC208	1	non-CC2	KL25	OCL2	302	4
SAMN02435946	PRJNA77021	USA		2008	945/1677	non-CC208	1	non-CC2	KL25	OCL2	302	4
SAMEA1709931	PRJEB2801	Australia		2001	208	CC208	Pas_Unknown	Pas_Unknown	KL2	OCL1	627	5
SAMEA1466015	PRJEB2801	Australia		2001	208/1806	CC208	2	CC2	KL2	OCL1	627	5
SAMEA1465997	PRJEB2801	Australia		2002	208/1806	CC208	2	CC2	KL2	OCL1	627	5
SAMEA1466032	PRJEB2801	Australia		2001	208/1806	CC208	2	CC2	KL2	OCL1	627	5
SAMEA1466057	PRJEB2801	Australia		2002	208/1806	CC208	2	CC2	KL2	OCL1	627	5
SAMEA1466006	PRJEB2801	Australia		2002	208/1806	CC208	2	CC2	KL2	OCL1	627	5
SAMEA1466073	PRJEB2801	Australia		2002	208/1806	CC208	2	CC2	KL2	OCL1	627	5
SAMEA1466069	PRJEB2801	Australia		2006	208/1806	CC208	2	CC2	KL2	OCL1	627	5
SAMEA1465999	PRJEB2801	Australia		2006	208/1806	CC208	2	CC2	KL2	OCL1	627	5
SAMEA1466079	PRJEB2801	Australia		1999	208/1806	CC208	2	CC2	KL2	OCL1	627	5
SAMEA1466026	PRJEB2801	Australia		2002	208/1806	CC208	2	CC2	KL2	OCL1	627	5
SAMEA1466042	PRJEB2801	Australia		2001	208/1806	CC208	2	CC2	KL2	OCL1	627	5
SAMEA1466017	PRJEB2801	Australia		2002	208/1806	CC208	2	CC2	KL2	OCL1	627	5
SAMEA1317921	PRJEB2801	Australia		2002	208/1806	CC208	2	CC2	KL2	OCL1	627	5
SAMEA1466054	PRJEB2801	Australia		2002	208/1806	CC208	2	CC2	KL2	OCL1	627	5
SAMEA1466000	PRJEB2801	Australia		2002	208/1806	CC208	2	CC2	KL2	OCL1	627	5
SAMEA1466018	PRJEB2801	Australia		2002	208/1806	CC208	2	CC2	KL2	OCL1	627	5
SAMEA1317926	PRJEB2801	Australia		2002	208/1806	CC208	2	CC2	KL2	OCL1	627	5
SAMEA1317938	PRJEB2801	Australia		2007	208/1806	CC208	2	CC2	KL2	OCL1	627	5
SAMEA1709785	PRJEB2801	Australia		1999	208/1806	CC208	2	CC2	KL2	OCL1	627	5
SAMEA1709985	PRJEB2801	Australia		2001	208/1806	CC208	2	CC2	KL2	OCL1	627	5
SAMEA1709806	PRJEB2801	Australia		2001	208/1806	CC208	2	CC2	KL2	OCL1	627	5
SAMEA1709994	PRJEB2801	Australia		2001	208/1806	CC208	2	CC2	KL2	OCL1	627	5
SAMEA1709723	PRJEB2801	Australia		2000	208/1806	CC208	2	CC2	KL2	OCL1	627	5
SAMEA1709736	PRJEB2801	Australia		2001	208/1806	CC208	2	CC2	KL2	OCL1	627	5
SAMEA1709710	PRJEB2801	Australia		2000	208/1806	CC208	2	CC2	KL2	OCL1	627	5
SAMEA1709965	PRJEB2801	Australia		2004	208/1806	CC208	2	CC2	KL2	OCL1	627	5
SAMEA1709642	PRJEB2801	Australia		2006	208/1806	CC208	2	CC2	KL2	OCL1	627	5
SAMEA1709682	PRJEB2801	Australia		2005	208/1806	CC208	2	CC2	KL2	OCL1	627	5
SAMEA1709813	PRJEB2801	Australia		2001	208/1806	CC208	2	CC2	KL2	OCL1	627	5
SAMEA1709864	PRJEB2801	Australia		2001	208/1806	CC208	2	CC2	KL2	OCL1	627	5
SAMEA1709828	PRJEB2801	Australia		2001	208/1806	CC208	2	CC2	KL2	OCL1	627	5
SAMEA1709932	PRJEB2801	Australia		2005	208/1806	CC208	2	CC2	KL2	OCL1	627	5
SAMEA1709845	PRJEB2801	Australia		2001	208/1806	CC208	2	CC2	KL2	OCL1	627	5
SAMEA1709923	PRJEB2801	Australia		2005	208/1806	CC208	2	CC2	KL2	OCL1	627	5
SAMEA1709798	PRJEB2801	Australia		2001	208/1806	CC208	2	CC2	KL2	OCL1	627	5
SAMEA1709976	PRJEB2801	Australia		2006	208/1806	CC208	2	CC2	KL2	OCL1	627	5
SAMEA1709622	PRJEB2801	Australia		2006	208/1806	CC208	2	CC2	KL2	OCL1	627	5
SAMEA1709860	PRJEB2801	Australia		2003	208/1806	CC208	2	CC2	KL2	OCL1	627	5
SAMEA1709834	PRJEB2801	Australia		2006	208/1806	CC208	2	CC2	KL2	OCL1	627	5
SAMEA1709841	PRJEB2801	Australia		2006	208/1806	CC208	2	CC2	KL2	OCL1	627	5
SAMEA1709825	PRJEB2801	Australia		2006	208/1806	CC208	2	CC2	KL2	OCL1	627	5
SAMEA1709967	PRJEB2801	Australia		2006	208/1806	CC208	2	CC2	KL2	OCL1	627	5
SAMEA1709993	PRJEB2801	Australia		2006	208/1806	CC208	2	CC2	KL2	OCL1	627	5
SAMEA1709986	PRJEB2801	Australia		2001	208/1806	CC208	2	CC2	KL2	OCL1	627	5
SAMEA1709631	PRJEB2801	Australia		2006	208/1806	CC208	2	CC2	KL2	OCL1	627	5
SAMEA1709961	PRJEB2801	Australia		2006	208/1806	CC208	2	CC2	KL2	OCL1	627	5
SAMEA1709691	PRJEB2801	Australia		2003	208/1806	CC208	2	CC2	KL2	OCL1	627	5
SAMEA1709705	PRJEB2801	Australia		2003	208/1806	CC208	2	CC2	KL2	OCL1	627	5
SAMEA1709981	PRJEB2801	Australia		2001	208/1806	CC208	2	CC2	KL2	OCL1	627	5
SAMEA1709661	PRJEB2801	Australia		2004	208/1806	CC208	2	CC2	KL2	OCL1	627	5
SAMEA1709683	PRJEB2801	Australia		2004	208/1806	CC208	2	CC2	KL2	OCL1	627	5
SAMEA1709827	PRJEB2801	Australia		1999	208/1806	CC208	2	CC2	KL2	OCL1	627	5
SAMEA1709619	PRJEB2801	Australia		2000	208/1806	CC208	2	CC2	KL2	OCL1	627	5
SAMEA1709803	PRJEB2801	Australia		2000	208/1806	CC208	2	CC2	KL2	OCL1	627	5
SAMEA1876481	PRJEB2801	Australia		2002	208/1806	CC208	2	CC2	KL2	OCL1	627	5
SAMEA1876483	PRJEB2801	Australia		2002	208/1806	CC208	2	CC2	KL2	OCL1	627	5
SAMEA1876484	PRJEB2801	Australia		2002	208/1806	CC208	2	CC2	KL2	OCL1	627	5
SAMEA1876482	PRJEB2801	Australia		2000	208/1806	CC208	2	CC2	KL2	OCL1	627	5
SAMEA1876480	PRJEB2801	Australia		2002	208/1806	CC208	2	CC2	KL2	OCL1	627	5
SAMEA1709906	PRJEB2801	Australia		2005	208/1806	CC208	2	CC2	KL2	OCL1	627	5
SAMEA1709812	PRJEB2801	Australia		1999	208/1806	CC208	187	CC2	KL2	OCL1	627	5
SAMEA1466048	PRJEB2801	Australia		2005	208/1806	CC208	Pas_Unknown	Pas_Unknown	KL2	OCL1	627	5
SAMEA1466039	PRJEB2801	Australia		2005	208/1806	CC208	Pas_Unknown	Pas_Unknown	KL2	OCL1	627	5
SAMEA1465993	PRJEB2801	Australia		2006	208/1806	CC208	Pas_Unknown	Pas_Unknown	KL2	OCL1	627	5
SAMEA1466060	PRJEB2801	Australia		2005	208/1806	CC208	Pas_Unknown	Pas_Unknown	KL2	OCL1	627	5
SAMEA1466064	PRJEB2801	Australia		2005	208/1806	CC208	Pas_Unknown	Pas_Unknown	KL2	OCL1	627	5
SAMEA1317936	PRJEB2801	Australia		2005	208/1806	CC208	Pas_Unknown	Pas_Unknown	KL2	OCL1	627	5
SAMEA1709941	PRJEB2801	Australia		2005	208/1806	CC208	Pas_Unknown	Pas_Unknown	KL2	OCL1	627	5
SAMEA1709948	PRJEB2801	Australia		2005	208/1806	CC208	Pas_Unknown	Pas_Unknown	KL2	OCL1	627	5
SAMEA1709780	PRJEB2801	Australia		2005	208/1806	CC208	Pas_Unknown	Pas_Unknown	KL2	OCL1	627	5
SAMEA1709760	PRJEB2801	Singapore		1996	208/1806	CC208	2	CC2	KL2	OCL1	627	5
SAMEA1466049	PRJEB2801	Australia		2007	208/1806	CC208	2	CC2	KL2	OCL1	1046	5
SAMEA1466005	PRJEB2801	Australia		2007	208/1806	CC208	2	CC2	KL2	OCL1	1046	5
SAMEA1465989	PRJEB2801	Australia		2007	208/1806	CC208	2	CC2	KL2	OCL1	1046	5
SAMEA1466072	PRJEB2801	Australia		2007	208/1806	CC208	2	CC2	KL2	OCL1	1046	5
SAMEA1465992	PRJEB2801	Australia		2007	208/1806	CC208	2	CC2	KL2	OCL1	1046	5
SAMEA893020	PRJEB2801	Australia		2007	208/1806	CC208	2	CC2	KL2	OCL1	1046	5
SAMEA1466019	PRJEB2801	Australia		2007	208/1806	CC208	2	CC2	KL2	OCL1	1046	5
SAMEA1466080	PRJEB2801	Australia		2007	208/1806	CC208	2	CC2	KL2	OCL1	1046	5
SAMEA1317934	PRJEB2801	Australia		2002	208/1806	CC208	2	CC2	KL2	OCL1	1049	5
SAMEA1709968	PRJEB2801	Australia		2004	208/1806	CC208	2	CC2	KL2	OCL1	1049	5
SAMEA1709991	PRJEB2801	Australia		2003	208/1806	CC208	2	CC2	KL2	OCL1	1049	5
SAMEA1709958	PRJEB2801	Australia		2004	208/1806	CC208	2	CC2	KL2	OCL1	1049	5
SAMEA1709912	PRJEB2801	Australia		2003	208/1806	CC208	2	CC2	KL2	OCL1	1049	5
SAMEA1709684	PRJEB2801	Australia		2006	208/1806	CC208	2	CC2	KL2	OCL1	1049	5
SAMEA1709718	PRJEB2801	Australia		2004	208/1806	CC208	2	CC2	KL2	OCL1	1049	5
SAMEA1709767	PRJEB2801	Australia		2005	208/1806	CC208	2	CC2	KL2	OCL1	1049	5
SAMEA1466083	PRJEB2801	Australia		2010	208/1806	CC208	2	CC2	KL2	OCL1	1050	5
SAMEA1466078	PRJEB2801	Australia		2000	208/1806	CC208	Pas_Unknown	Pas_Unknown	KL2	OCL1	1050	5
SAMEA1466002	PRJEB2801	Australia		2010	208/1806	CC208	2	CC2	KL2	OCL1	1052	5
SAMEA1466024	PRJEB2801	Australia		2007	208/1806	CC208	2	CC2	KL2	OCL1	1053	5
SAMEA1466074	PRJEB2801	Australia		2006	208/1806	CC208	2	CC2	KL2	OCL1	1053	5
SAMEA1466065	PRJEB2801	Australia		2007	208/1806	CC208	2	CC2	KL2	OCL1	1053	5
SAMEA1466055	PRJEB2801	Australia		2007	208/1806	CC208	2	CC2	KL2	OCL1	1053	5
SAMEA1466034	PRJEB2801	Australia		2007	208/1806	CC208	2	CC2	KL2	OCL1	1053	5
SAMEA1466003	PRJEB2801	Australia		2006	208/1806	CC208	2	CC2	KL2	OCL1	1053	5
SAMEA1466033	PRJEB2801	Australia		2007	208/1806	CC208	2	CC2	KL2	OCL1	1053	5
SAMEA1466047	PRJEB2801	Australia		2008	208/1806	CC208	2	CC2	KL2	OCL1	1053	5
SAMEA1466036	PRJEB2801	Australia		2007	208/1806	CC208	2	CC2	KL2	OCL1	1053	5
SAMEA1466035	PRJEB2801	Australia		2009	208/1806	CC208	2	CC2	KL2	OCL1	1053	5
SAMEA1466013	PRJEB2801	Australia		2002	208/1806	CC208	2	CC2	KL2	OCL1	1053	5
SAMEA1466021	PRJEB2801	Australia		2006	208/1806	CC208	2	CC2	KL2	OCL1	1053	5
SAMEA1709816	PRJEB2801	Australia		2004	208/1806	CC208	2	CC2	KL2	OCL1	1053	5
SAMEA1709747	PRJEB2801	Australia		2005	208/1806	CC208	2	CC2	KL2	OCL1	1053	5
SAMEA1709761	PRJEB2801	Australia		2006	208/1806	CC208	2	CC2	KL2	OCL1	1053	5
SAMEA1465996	PRJEB2801	Australia		2001	208/1806	CC208	2	CC2	KL2	OCL1	1054	5
SAMEA1465990	PRJEB2801	Australia		2005	208/1806	CC208	2	CC2	KL2	OCL1	1054	5
SAMEA1466010	PRJEB2801	Australia		2004	208/1806	CC208	2	CC2	KL2	OCL1	1055	5
SAMEA1466025	PRJEB2801	Australia		2006	208/1806	CC208	2	CC2	KL2	OCL1	1056	5
SAMEA1466022	PRJEB2801	Australia		2006	208/1806	CC208	2	CC2	KL2	OCL1	1056	5
SAMEA1709980	PRJEB2801	Australia		2004	208/1806	CC208	2	CC2	KL2	OCL1	1056	5
SAMEA1709859	PRJEB2801	Australia		2011	208/1806	CC208	2	CC2	KL2	OCL1	2574	5
SAMEA1709995	PRJEB2801	Australia		2007	208/1806	CC208	2	CC2	KL2	OCL1	2578	5
SAMEA1709830	PRJEB2801	Australia		2004	208/1806	CC208	2	CC2	KL2	OCL1	2578	5
SAMEA1709794	PRJEB2801	Australia		2006	208/1806	CC208	2	CC2	KL2	OCL1	2579	5
SAMEA1709630	PRJEB2801	Australia		2004	208/1806	CC208	2	CC2	KL2	OCL1	2579	5
SAMEA1709678	PRJEB2801	Australia		2004	208/1806	CC208	2	CC2	KL2	OCL1	2580	5
SAMEA1709725	PRJEB2801	Australia		2003	208/1806	CC208	2	CC2	KL2	OCL1	2581	5
SAMEA1709668	PRJEB2801	Australia		2004	Ox_Unknown	Ox_Unknown	Pas_Unknown	Pas_Unknown	KL2	OCL1	627	5
SAMEA103924400	PRJEB6403	Singapore		1996	208/1806	CC208	2	CC2	KL2	OCL1	2558	5
SAMN14867451	PRJNA631491	Australia	Brisbane	2003	208/1806	CC208	2	CC2	KL2	OCL1	627	5
SAMN14867450	PRJNA631491	Australia	Brisbane	2000	208/1806	CC208	2	CC2	KL2	OCL1	627	5
SAMN14867449	PRJNA631491	Australia	Brisbane	2000	208/1806	CC208	2	CC2	KL2	OCL1	627	5
SAMN14867448	PRJNA631491	Australia	Brisbane	2002	208/1806	CC208	2	CC2	KL2	OCL1	627	5
SAMN14867447	PRJNA631491	Australia	Brisbane	2002	208/1806	CC208	2	CC2	KL2	OCL1	627	5
SAMN14867446	PRJNA631491	Australia	Brisbane	2001	208/1806	CC208	2	CC2	KL2	OCL1	627	5
SAMN14867424	PRJNA631491	Australia	Brisbane	2006	208/1806	CC208	2	CC2	KL2	OCL1	627	5
SAMN14867453	PRJNA631491	Australia	Brisbane	2005	208/1806	CC208	2	CC2	KL2	OCL1	1054	5
SAMN14867445	PRJNA631491	Australia	Brisbane	2002	208/1806	CC208	2	CC2	KL2	OCL1	4342	5
SAMN19762706	PRJNA738868	China	Hangzhou, Sir Run Run Shaw Hospital ICU	2019	208/1806	CC208	2	CC2	KL28	OCL1	2124	6
SAMN19762519	PRJNA738868	China	Hangzhou, Sir Run Run Shaw Hospital ICU	2019	208/1806	CC208	2	CC2	KL7	OCL1	2124	6
SAMN19762483	PRJNA738868	China	Hangzhou, Sir Run Run Shaw Hospital ICU	2019	208/1806	CC208	2	CC2	KL7	OCL1	2124	6
SAMN19762878	PRJNA738868	China	Hangzhou, Sir Run Run Shaw Hospital ICU	2019	208/1806	CC208	2	CC2	KL7	OCL1	2124	6
SAMN19762876	PRJNA738868	China	Hangzhou, Sir Run Run Shaw Hospital ICU	2019	208/1806	CC208	2	CC2	KL7	OCL1	2124	6
SAMN19762870	PRJNA738868	China	Hangzhou, Sir Run Run Shaw Hospital ICU	2019	208/1806	CC208	2	CC2	KL7	OCL1	2124	6
SAMN19762852	PRJNA738868	China	Hangzhou, Sir Run Run Shaw Hospital ICU	2019	208/1806	CC208	2	CC2	KL7	OCL1	2124	6
SAMN19762832	PRJNA738868	China	Hangzhou, Sir Run Run Shaw Hospital ICU	2019	208/1806	CC208	2	CC2	KL7	OCL1	2124	6
SAMN19762514	PRJNA738868	China	Hangzhou, Sir Run Run Shaw Hospital ICU	2019	208/1806	CC208	2	CC2	KL7	OCL1	2124	6
SAMN19762809	PRJNA738868	China	Hangzhou, Sir Run Run Shaw Hospital ICU	2019	208/1806	CC208	2	CC2	KL7	OCL1	2124	6
SAMN19762791	PRJNA738868	China	Hangzhou, Sir Run Run Shaw Hospital ICU	2019	208/1806	CC208	2	CC2	KL7	OCL1	2124	6
SAMN19762482	PRJNA738868	China	Hangzhou, Sir Run Run Shaw Hospital ICU	2019	208/1806	CC208	2	CC2	KL7	OCL1	2124	6
SAMN19762766	PRJNA738868	China	Hangzhou, Sir Run Run Shaw Hospital ICU	2019	208/1806	CC208	2	CC2	KL7	OCL1	2124	6
SAMN19762765	PRJNA738868	China	Hangzhou, Sir Run Run Shaw Hospital ICU	2019	208/1806	CC208	2	CC2	KL7	OCL1	2124	6
SAMN19762764	PRJNA738868	China	Hangzhou, Sir Run Run Shaw Hospital ICU	2019	208/1806	CC208	2	CC2	KL7	OCL1	2124	6
SAMN19762762	PRJNA738868	China	Hangzhou, Sir Run Run Shaw Hospital ICU	2019	208/1806	CC208	2	CC2	KL7	OCL1	2124	6
SAMN19762757	PRJNA738868	China	Hangzhou, Sir Run Run Shaw Hospital ICU	2019	208/1806	CC208	2	CC2	KL7	OCL1	2124	6
SAMN19762750	PRJNA738868	China	Hangzhou, Sir Run Run Shaw Hospital ICU	2019	208/1806	CC208	2	CC2	KL7	OCL1	2124	6
SAMN19762749	PRJNA738868	China	Hangzhou, Sir Run Run Shaw Hospital ICU	2019	208/1806	CC208	2	CC2	KL7	OCL1	2124	6
SAMN19762748	PRJNA738868	China	Hangzhou, Sir Run Run Shaw Hospital ICU	2019	208/1806	CC208	2	CC2	KL7	OCL1	2124	6
SAMN19762747	PRJNA738868	China	Hangzhou, Sir Run Run Shaw Hospital ICU	2019	208/1806	CC208	2	CC2	KL7	OCL1	2124	6
SAMN19762746	PRJNA738868	China	Hangzhou, Sir Run Run Shaw Hospital ICU	2019	208/1806	CC208	2	CC2	KL7	OCL1	2124	6
SAMN19762745	PRJNA738868	China	Hangzhou, Sir Run Run Shaw Hospital ICU	2019	208/1806	CC208	2	CC2	KL7	OCL1	2124	6
SAMN19762744	PRJNA738868	China	Hangzhou, Sir Run Run Shaw Hospital ICU	2019	208/1806	CC208	2	CC2	KL7	OCL1	2124	6
SAMN19762742	PRJNA738868	China	Hangzhou, Sir Run Run Shaw Hospital ICU	2019	208/1806	CC208	2	CC2	KL7	OCL1	2124	6
SAMN19762741	PRJNA738868	China	Hangzhou, Sir Run Run Shaw Hospital ICU	2019	208/1806	CC208	2	CC2	KL7	OCL1	2124	6
SAMN19762740	PRJNA738868	China	Hangzhou, Sir Run Run Shaw Hospital ICU	2019	208/1806	CC208	2	CC2	KL7	OCL1	2124	6
SAMN19762725	PRJNA738868	China	Hangzhou, Sir Run Run Shaw Hospital ICU	2019	208/1806	CC208	2	CC2	KL7	OCL1	2124	6
SAMN19762715	PRJNA738868	China	Hangzhou, Sir Run Run Shaw Hospital ICU	2019	208/1806	CC208	2	CC2	KL7	OCL1	2124	6
SAMN19762714	PRJNA738868	China	Hangzhou, Sir Run Run Shaw Hospital ICU	2019	208/1806	CC208	2	CC2	KL7	OCL1	2124	6
SAMN19762713	PRJNA738868	China	Hangzhou, Sir Run Run Shaw Hospital ICU	2019	208/1806	CC208	2	CC2	KL7	OCL1	2124	6
SAMN19762712	PRJNA738868	China	Hangzhou, Sir Run Run Shaw Hospital ICU	2019	208/1806	CC208	2	CC2	KL7	OCL1	2124	6
SAMN19762711	PRJNA738868	China	Hangzhou, Sir Run Run Shaw Hospital ICU	2019	208/1806	CC208	2	CC2	KL7	OCL1	2124	6
SAMN19762710	PRJNA738868	China	Hangzhou, Sir Run Run Shaw Hospital ICU	2019	208/1806	CC208	2	CC2	KL7	OCL1	2124	6
SAMN19762709	PRJNA738868	China	Hangzhou, Sir Run Run Shaw Hospital ICU	2019	208/1806	CC208	2	CC2	KL7	OCL1	2124	6
SAMN19762708	PRJNA738868	China	Hangzhou, Sir Run Run Shaw Hospital ICU	2019	208/1806	CC208	2	CC2	KL7	OCL1	2124	6
SAMN19762705	PRJNA738868	China	Hangzhou, Sir Run Run Shaw Hospital ICU	2019	208/1806	CC208	2	CC2	KL7	OCL1	2124	6
SAMN19762703	PRJNA738868	China	Hangzhou, Sir Run Run Shaw Hospital ICU	2019	208/1806	CC208	2	CC2	KL7	OCL1	2124	6
SAMN19762702	PRJNA738868	China	Hangzhou, Sir Run Run Shaw Hospital ICU	2019	208/1806	CC208	2	CC2	KL7	OCL1	2124	6
SAMN19762701	PRJNA738868	China	Hangzhou, Sir Run Run Shaw Hospital ICU	2019	208/1806	CC208	2	CC2	KL7	OCL1	2124	6
SAMN19762700	PRJNA738868	China	Hangzhou, Sir Run Run Shaw Hospital ICU	2019	208/1806	CC208	2	CC2	KL7	OCL1	2124	6
SAMN19762699	PRJNA738868	China	Hangzhou, Sir Run Run Shaw Hospital ICU	2019	208/1806	CC208	2	CC2	KL7	OCL1	2124	6
SAMN19762689	PRJNA738868	China	Hangzhou, Sir Run Run Shaw Hospital ICU	2019	208/1806	CC208	2	CC2	KL7	OCL1	2124	6
SAMN19762500	PRJNA738868	China	Hangzhou, Sir Run Run Shaw Hospital ICU	2019	208/1806	CC208	2	CC2	KL7	OCL1	2124	6
SAMN19762688	PRJNA738868	China	Hangzhou, Sir Run Run Shaw Hospital ICU	2019	208/1806	CC208	2	CC2	KL7	OCL1	2124	6
SAMN19762687	PRJNA738868	China	Hangzhou, Sir Run Run Shaw Hospital ICU	2019	208/1806	CC208	2	CC2	KL7	OCL1	2124	6
SAMN19762686	PRJNA738868	China	Hangzhou, Sir Run Run Shaw Hospital ICU	2019	208/1806	CC208	2	CC2	KL7	OCL1	2124	6
SAMN19762685	PRJNA738868	China	Hangzhou, Sir Run Run Shaw Hospital ICU	2019	208/1806	CC208	2	CC2	KL7	OCL1	2124	6
SAMN19762684	PRJNA738868	China	Hangzhou, Sir Run Run Shaw Hospital ICU	2019	208/1806	CC208	2	CC2	KL7	OCL1	2124	6
SAMN19762683	PRJNA738868	China	Hangzhou, Sir Run Run Shaw Hospital ICU	2019	208/1806	CC208	2	CC2	KL7	OCL1	2124	6
SAMN19762682	PRJNA738868	China	Hangzhou, Sir Run Run Shaw Hospital ICU	2019	208/1806	CC208	2	CC2	KL7	OCL1	2124	6
SAMN19762681	PRJNA738868	China	Hangzhou, Sir Run Run Shaw Hospital ICU	2019	208/1806	CC208	2	CC2	KL7	OCL1	2124	6
SAMN19762680	PRJNA738868	China	Hangzhou, Sir Run Run Shaw Hospital ICU	2019	208/1806	CC208	2	CC2	KL7	OCL1	2124	6
SAMN19762679	PRJNA738868	China	Hangzhou, Sir Run Run Shaw Hospital ICU	2019	208/1806	CC208	2	CC2	KL7	OCL1	2124	6
SAMN19762499	PRJNA738868	China	Hangzhou, Sir Run Run Shaw Hospital ICU	2019	208/1806	CC208	2	CC2	KL7	OCL1	2124	6
SAMN19762481	PRJNA738868	China	Hangzhou, Sir Run Run Shaw Hospital ICU	2019	208/1806	CC208	2	CC2	KL7	OCL1	2124	6
SAMN19762678	PRJNA738868	China	Hangzhou, Sir Run Run Shaw Hospital ICU	2019	208/1806	CC208	2	CC2	KL7	OCL1	2124	6
SAMN19762498	PRJNA738868	China	Hangzhou, Sir Run Run Shaw Hospital ICU	2019	208/1806	CC208	2	CC2	KL7	OCL1	2124	6
SAMN19762665	PRJNA738868	China	Hangzhou, Sir Run Run Shaw Hospital ICU	2019	208/1806	CC208	2	CC2	KL7	OCL1	2124	6
SAMN19762664	PRJNA738868	China	Hangzhou, Sir Run Run Shaw Hospital ICU	2019	208/1806	CC208	2	CC2	KL7	OCL1	2124	6
SAMN19762663	PRJNA738868	China	Hangzhou, Sir Run Run Shaw Hospital ICU	2019	208/1806	CC208	2	CC2	KL7	OCL1	2124	6
SAMN19762662	PRJNA738868	China	Hangzhou, Sir Run Run Shaw Hospital ICU	2019	208/1806	CC208	2	CC2	KL7	OCL1	2124	6
SAMN19762661	PRJNA738868	China	Hangzhou, Sir Run Run Shaw Hospital ICU	2019	208/1806	CC208	2	CC2	KL7	OCL1	2124	6
SAMN19762658	PRJNA738868	China	Hangzhou, Sir Run Run Shaw Hospital ICU	2019	208/1806	CC208	2	CC2	KL7	OCL1	2124	6
SAMN19762657	PRJNA738868	China	Hangzhou, Sir Run Run Shaw Hospital ICU	2019	208/1806	CC208	2	CC2	KL7	OCL1	2124	6
SAMN19762654	PRJNA738868	China	Hangzhou, Sir Run Run Shaw Hospital ICU	2019	208/1806	CC208	2	CC2	KL7	OCL1	2124	6
SAMN19762641	PRJNA738868	China	Hangzhou, Sir Run Run Shaw Hospital ICU	2019	208/1806	CC208	2	CC2	KL7	OCL1	2124	6
SAMN19762495	PRJNA738868	China	Hangzhou, Sir Run Run Shaw Hospital ICU	2019	208/1806	CC208	2	CC2	KL7	OCL1	2124	6
SAMN19762634	PRJNA738868	China	Hangzhou, Sir Run Run Shaw Hospital ICU	2019	208/1806	CC208	2	CC2	KL7	OCL1	2124	6
SAMN19762631	PRJNA738868	China	Hangzhou, Sir Run Run Shaw Hospital ICU	2019	208/1806	CC208	2	CC2	KL7	OCL1	2124	6
SAMN19762629	PRJNA738868	China	Hangzhou, Sir Run Run Shaw Hospital ICU	2019	208/1806	CC208	2	CC2	KL7	OCL1	2124	6
SAMN19762494	PRJNA738868	China	Hangzhou, Sir Run Run Shaw Hospital ICU	2019	208/1806	CC208	2	CC2	KL7	OCL1	2124	6
SAMN19762628	PRJNA738868	China	Hangzhou, Sir Run Run Shaw Hospital ICU	2019	208/1806	CC208	2	CC2	KL7	OCL1	2124	6
SAMN19762622	PRJNA738868	China	Hangzhou, Sir Run Run Shaw Hospital ICU	2019	208/1806	CC208	2	CC2	KL7	OCL1	2124	6
SAMN19762493	PRJNA738868	China	Hangzhou, Sir Run Run Shaw Hospital ICU	2019	208/1806	CC208	2	CC2	KL7	OCL1	2124	6
SAMN19762611	PRJNA738868	China	Hangzhou, Sir Run Run Shaw Hospital ICU	2019	208/1806	CC208	2	CC2	KL7	OCL1	2124	6
SAMN19762607	PRJNA738868	China	Hangzhou, Sir Run Run Shaw Hospital ICU	2019	208/1806	CC208	2	CC2	KL7	OCL1	2124	6
SAMN19762606	PRJNA738868	China	Hangzhou, Sir Run Run Shaw Hospital ICU	2019	208/1806	CC208	2	CC2	KL7	OCL1	2124	6
[truncated: 7,473 more rows]
