# Supplementary material for: Risk factors and genetic characteristics of the carriage of hypervirulent and carbapenem-resistant Acinetobacter baumannii among pregnant women
Source: Front Microbiol. 2024 Mar 20;15:1351722. doi: 10.3389/fmicb.2024.1351722 (PMC10987950; doi:10.3389/fmicb.2024.1351722)
Supplement: Supplementary file 2 [file Table_2.XLSX]

## Sheet: Sheet1
Supplementary Table 2. Gestational age and the main reason for admission of pregnant women.
IDa	Gestational Ageb	Admitting Diagnosisc
PWa1	37+3	Vaginal bleeding for 1 day
PWa10	8+1	Light vaginal bleeding for 9 days
PWa11	33+2	Intrauterine growth retardation
PWa12	37+1	Lower abdominal pain for 2+ hours
PWa13	36+1	Oligohydramnios on admission day
PWa14	38+6	Vaginal bleeding for 6+ hours
PWa15	Miss	Miss
PWa16	39+2	Awaiting delivery
PWa17	39+2	Oligohydramnios
PWa18	39+5	Oligohydramnios
PWa19	39+2	Paroxysmal lower abdominal pain for 3 hours
PWa2	38+1	Abnormal glucose tolerance for 2 months
PWa20	36+3	Vaginal fluid flowing for 7+ hours, lower abdominal pain for 3+ hours
PWa21	40	Vaginal bleeding for 3+ hours
PWa22	40+1	Elevated blood glucose for 3+ months, Irregular abdominal pain for 3 hours
PWa23	39	Oligohydramnios on admission day
PWa24	39	Oligohydramnios, abnormal result of fHR monitoring on admission day
PWa25	37+2	Oligohydramnios on admission day
PWa26	35+2	Elevated bile acids for 3+ months
PWa27	39+2	Breech position for 2 months, abnormal result of fHR monitoring on admission day
PWa28	33+5	Elevated bile acids for 2 days, abnormal result of fHR monitoring on admission day
PWa29	38+5	Awaiting delivery
PWa3	39+5	Lower abdominal pain for 1+ hours
PWa30	39	Elevated blood glucose for 2+ months, oligohydramnios on admission day
PWa31	40	Vaginal fluid flowing for 2+ hours
PWa32	39+4	Paroxysmal lower abdominal pain for 2 hours
PWa33	35+3	Light vaginal bleeding for 2+ hours
PWa34	38	Awaiting delivery
PWa35	39+3	Irregular abdominal pain for 8+ hours
PWa36	40	Regular abdominal pain for 50 minutes
PWa37	30+4	High S/D ratio by Doppler US for 3 days
PWa38	39+4	Lower abdominal pain for 12+ hours
PWa39	38+3	Irregular lower abdominal pain for 4+ hours
PWa4	41	Awaiting delivery
PWa40	28+3	Abdominal pain reoccurs for 20 hours after car accident
PWa41	39+2	Oligohydramnios on admission day
PWa42	38+5	Vaginal bleeding for 3+ hours
PWa43	29+6	High S/D ratio by Doppler US on admission day
PWa44	32+4	Painless vaginal bleeding for 1+ hour
PWa45	39+5	Lower abdominal pain for 4+ hours
PWa46	32+4	More frequent contractions on admission day
PWa47	31+3	Elevated blood pressure for 2+ years, oligohydramnios on admission day
PWa48	40+6	Awaiting delivery
PWa49	38+6	Lower abdominal pain for 9+ hours
PWa5	40+1	Regular abdominal pain for 1+ hour
PWa50	18	Abnormal echogenic enlargement of the uterine cavity for 6 days
PWa51	22+1	Shortened cervical length for 3 days
PWa52	36+5	Awaiting delivery
PWa53	37+1	Elevated blood pressure for 11 days
PWa54	34+2	Abnormal result of fHR monitoring on admission day
PWa55	40+3	Vaginal bleeding for 8+ hours
PWa56	35	Light vaginal bleeding for 2+ hours
PWa57	37+6	Abnormal result of fetal heart rate monitoring on admission day
PWa58	11+4	Uterine cavity fluid collections for 2 days
PWa59	24+5	Low back pain, lower abdominal cramping sensation, little vaginal bleeding for 3+ days
PWa6	40+2	Light vaginal bleeding for 4+ hours
PWa60	38+1	Regular abdominal pain for 4+ hours
PWa61	40+1	Irregular lower abdominal pain for 7+ hours
PWa62	37	Decreased fetal movements for half a day
PWa63	36+2	Elevated blood glucose for 3+ months
PWa64	37+6	Abnormal result of fHR monitoring on admission day
PWa65	40+6	Vaginal bleeding for 6 days
PWa66	39+6	Regular abdominal pain for 1+ hour
PWa67	38+2	Left lower back pain for 13+ hours, oligohydramnios
PWa68	9+1	Vomiting for 3+ weeks, exacerbated for 1 week
PWa69	40+1	Vaginal fluid flowing for 1 hour
PWa7	30+4	Occasional lower abdominal pain for 1 day
PWa70	40+4	Lower abdominal pain for 4+ hours
PWa71	40+1	Abdominal pain with light vaginal bleeding for 1 day
PWa72	31+2	Painless vaginal bleeding for 1+ hour
PWa8	38+1	Abnormal glucose tolerance for 3+ months
PWa9	35+3	Vaginal bleeding for 2+ hours
PWb1	37+5	Elevated blood glucose and elevated bile acids for 2+ months
PWb10	39+2	Vaginal bleeding with lower abdominal pain for 3+ hours
PWb11	37+6	Awaiting delivery
PWb12	40+1	Abnormal glucose tolerance for 3+ months
PWb13	31+6	Vaginal bleeding for 3+ hours
PWb14	37+6	Awaiting delivery
PWb15	33+2	Abnormal umbilical artery blood flow 1+ day, abnormal result of fHR monitoring on admission day
PWb16	41	Vaginal fluid flowing for 2+ hours
PWb17	39+5	Lower abdominal pain for 3+ hours
PWb18	39+6	Lower abdominal pain with vaginal bleeding for 5+ hours
PWb19	39+2	Awaiting delivery
PWb2	37+5	Increased fetal movements for 1 day, abnormal result of fHR monitoring on admission day
PWb20	33+4	Vaginal bleeding for 2 days, exacerbated for half a day
PWb21	33+2	Abnormal result of fHR monitoring on admission day
PWb22	34+2	Abnormal result of fHR monitoring on admission day
PWb23	29+6	Vaginal brown discharge for 2 days
PWb24	Miss	Miss
PWb25	41	Awaiting delivery
PWb26	38	Elevated blood pressure for 2+ months
PWb27	38+4	Abnormal result of fHR monitoring on admission day
PWb28	25+6	Little vaginal brown discharge for 1 day
PWb29	29	Light vaginal bleeding for 3+ hours
PWb3	35+6	Irregular lower abdominal pain for 6+ hours
PWb30	37+4	Elevated bile acids for 5+ months
PWb31	40	Abnormal glucose tolerance for 3+ months
PWb32	40+4	Lower abdominal pain with vaginal bleeding for 6+ hours
PWb33	39+1	Irregular lower abdominal pain with vaginal bleeding for 10+ hours
PWb34	38+3	Elevated blood glucose for 1+ year
PWb35	36	Abnormal result of fHR monitoring on admission day
PWb36	29+3	Light vaginal bleeding for 1 day
PWb37	36+2	Oligohydramnios
PWb38	38+5	Irregular lower abdominal pain for 7+ hours
PWb39	31+5	Vaginal fluid flowing for 1+ hour
PWb4	40	Elevated blood glucose for 3+ months
PWb40	32	Abnormal result of fHR monitoring on admission day
PWb41	31+3	Lower abdominal pain for 5 days, exacerbated for 1 day
PWb42	28+4	Elevated bile acids for 2+ months, vaginal bleeding on admission day
PWb43	30+3	High S/D ratio by Doppler US on admission day
PWb44	5+5	Lower abdominal pain for 3 days
PWb45	35+4	Abdominal pain for 2 times, increased fetal movement for 6+ hours, vomiting and dizziness for 1+ hours
PWb46	32+6	Decreased fetal movements for 7+ hours
PWb47	40+3	Oligohydramnios, awaiting delivery
PWb48	39+4	Irregular abdominal pain for 1 day
PWb49	36+3	Oligohydramnios on admission day
PWb5	36+1	Painless vaginal bleeding for 1+ hour
PWb50	38+6	Vaginal fluid flowing for 8+ hours
PWb51	39+1	Oligohydramnios on admission day
PWb52	38+4	Abnormal glucose tolerance for 3+ months
PWb53	39+5	Abnormal result of fHR monitoring on admission day
PWb54	28+4	Stillbirth
PWb55	26+3	Lower abdominal pain for 6 days, decreased fetal movements for 2 days
PWb56	25+6	Abnormal glucose tolerance for 3 days
PWb57	9+1	Nausea and vomiting for 1 month, exacerbated for 1 week
PWb58	36+3	Irregular abdominal pain for 9+ hours
PWb59	39+4	Vaginal bleeding for 9 hours, regular abdominal pain for 3+ hours
PWb6	8+5	Irregular abdominal pain for 4+ hours
PWb60	15+4	Vaginal bleeding
PWb61	39+6	Irregular abdominal pain for 4+ hours
PWb62	37+5	Elevated blood pressure for 5+ months
PWb63	38	Oligohydramnios, awaiting delivery
PWb64	31+3	Abnormal S/D ratio by Doppler US for 8 days
PWb65	39+1	Paroxysmal lower abdominal pain for 4 hours
PWb66	38+4	Awaiting delivery
PWb67	39+4	Lower abdominal pain for 4 hours
PWb68	12+4	Oligohydramnios
PWb69	39+3	Vaginal fluid flowing for 4+ hours
PWb7	28	Recurrent painless vaginal bleeding for 1+ hour
PWb70	39+4	Vaginal bleeding
PWb71	38+6	Awaiting delivery
PWb8	37	Elevated blood glucose for 7 days
PWb9	28+3	Abnormal S/D ratio by Doppler US on admission day
aID, patient number.
bWeeks+day(s).
cS/D, peak systolic blood flow velocity/end-diastolic blood flow velocity; US, ultrasound; fHR, fetal heart rate.
