# Supplementary material for: Risk factors and genetic characteristics of the carriage of hypervirulent and carbapenem-resistant Acinetobacter baumannii among pregnant women
Source: Front Microbiol. 2024 Mar 20;15:1351722. doi: 10.3389/fmicb.2024.1351722 (PMC10987950; doi:10.3389/fmicb.2024.1351722)
Supplement: Supplementary file 3 [file Table_3.XLSX]

## Sheet: Sheet1
Supplementary Table 3. The genetic characterization and antibiotic resistance of 41 oropharyngeal carriage CRAB isolates among pregnant women.
IDa	cgMLST		Kaptive		MLST				Resistance phenotypeb																Antibiotic resistance genesc																			Virulence genesc
	Cluster	CT	KL	OCL	STOX	CCOX	STIP	CCIP	CAZ	CIP	SXT	SFP	FEP	TOB	TZP	IPM	MEM	MIN	TGC	AMK	DOX	LVX	SAM	CST	aac(6')-Ib3	aac(6')-Ib-cr	aadA1	aph(3')-Ia	aph(3'')-Ib	aph(6)-Id	armA	blaADC-25	blaOXA-23	blaOXA-66	blaOXA-80	blaTEM-1D	catB8	mph(E)	msr(E)	qacE	sul1	sul2	tet(B)	aaiB	abaI	abaR	acpXL	adeF	adeG
PWb12	1	715	KL3	OCL1	195/1816	CC208	2	CC2	R	R	R	R	R	R	R	R	R	I	S	R	R	R	R	S					X	X	X	X	X	X		X		X	X				X		X	X		X	X
PWb47	1	715	KL3	OCL1	195/1816	CC208	2	CC2	R	R	S	I	R	R	R	R	R	I	I	R	R	R	R	S					X	X	X	X	X	X		X		X	X			X	X		X	X		X	X
PWa17	1	1044	KL3	OCL1	195/1816	CC208	2	CC2	R	R	R	R	R	R	R	R	R	I	R	R	R	R	R	S					X	X	X	X	X	X		X		X	X			X	X		X	X		X	X
PWb48	1	2085	KL3	OCL1	195/1816	CC208	2	CC2	R	R	R	R	R	R	R	R	R	I	I	R	R	R	R	S				X	X	X	X	X	X	X		X		X	X			X	X		X	X		X	X
PWb13	1	2087	KL3	OCL1	195/1816	CC208	2	CC2	R	R	R	R	R	R	R	R	R	R	R	R	R	R	R	S					X	X	X	X	X	X		X		X	X			X	X		X	X		X	X
PWb17	1	2087	KL3	OCL1	195/1816	CC208	2	CC2	R	R	S	R	R	R	R	R	R	S	S	R	R	R	R	S					X	X	X	X	X	X		X		X	X			X	X		X	X		X	X
PWb63	1	2087	KL3	OCL1	195/1816	CC208	2	CC2	R	R	R	R	R	R	R	R	R	R	I	R	R	R	R	S					X	X	X	X	X	X		X		X	X			X	X		X	X		X	X
PWa3	1	2907	KL3	OCL1	195/1816	CC208	2	CC2	R	R	R	R	R	R	R	R	R	I	S	R	R	I	R	S					X	X	X	X	X	X		X		X	X			X	X		X	X		X	X
PWa8	1	3139	KL3	OCL1	195/1816	CC208	2	CC2	R	R	R	R	R	R	R	R	R	I	S	R	R	R	R	S					X	X	X	X	X	X		X		X	X			X	X		X	X		X	X
PWa58	1	2082	KL77	OCL1	136/1851	CC208	2	CC2	R	R	I	I	R	R	R	R	R	R	R	R	R	R	R	S				X	X	X	X	X	X	X		X		X	X			X	X		X	X		X	X
PWb2	1	2082	KL77	OCL1	136/1851	CC208	2	CC2	R	R	R	R	R	R	R	R	R	I	I	R	R	R	R	S				X	X	X	X	X	X	X		X		X	X			X	X	X	X	X	X	X	X
PWb50	1	2082	KL77	OCL1	136/1851	CC208	2	CC2	R	R	R	R	R	R	R	R	R	R	R	R	R	R	R	S				X	X	X	X	X	X	X		X		X	X			X	X		X	X		X	X
PWb51	1	2082	KL77	OCL1	136/1851	CC208	2	CC2	R	R	R	R	R	R	R	R	R	I	S	R	R	R	R	S				X	X	X	X	X	X	X		X		X	X			X	X		X	X		X	X
PWb52	1	2082	KL77	OCL1	136/1851	CC208	2	CC2	R	R	R	R	R	R	R	R	R	I	S	R	R	R	R	S				X	X	X	X	X	X	X		X		X	X			X	X		X	X		X	X
PWb56	1	2082	KL77	OCL1	136/1851	CC208	2	CC2	R	R	R	R	R	R	R	R	R	R	R	R	R	R	R	S				X	X	X	X	X	X	X		X		X	X			X	X		X	X		X	X
PWb60	1	2082	KL77	OCL1	136/1851	CC208	2	CC2	R	R	R	R	R	R	R	R	R	I	I	R	R	R	R	S				X	X	X	X	X	X	X		X		X	X			X	X		X	X		X	X
PWa10	1	3071	KL7	OCL1	208/1806	CC208	2	CC2	R	R	R	R	R	R	R	R	R	S	S	R	R	R	R	S				X	X	X	X	X	X	X		X		X	X			X	X		X	X		X	X
PWa14	1	3071	KL7	OCL1	208/1806	CC208	2	CC2	R	R	R	R	R	R	R	R	R	S	S	R	R	R	R	S					X	X	X	X	X	X				X	X			X	X		X	X		X	X
PWa16	1	3071	KL7	OCL1	208/1806	CC208	2	CC2	R	R	R	R	R	R	R	R	R	R	S	R	R	R	R	S				X	X	X	X	X	X	X		X		X	X			X	X		X	X		X	X
PWa18	1	3071	KL7	OCL1	208/1806	CC208	2	CC2	R	R	R	R	I	R	R	R	R	I	S	S	R	R	R	S				X	X	X	X	X	X	X		X		X	X			X	X		X	X		X	X
PWa2	1	3071	KL7	OCL1	208/1806	CC208	2	CC2	R	R	R	R	R	R	R	R	R	S	S	R	R	R	R	S				X	X	X	X	X	X	X		X		X	X			X	X		X	X		X	X
PWa32	1	3071	KL7	OCL1	208/1806	CC208	2	CC2	R	R	R	R	R	R	R	R	R	I	S	R	R	R	R	S				X	X	X	X	X	X	X		X		X	X				X		X	X		X	X
PWa41	1	3071	KL7	OCL1	208/1806	CC208	2	CC2	R	R	R	R	R	R	R	R	R	I	S	R	R	R	R	S				X	X	X	X	X	X	X		X		X	X			X	X		X	X		X	X
PWa57	1	3071	KL7	OCL1	208/1806	CC208	2	CC2	R	R	R	R	R	R	R	R	R	I	S	R	R	R	R	S				X	X	X	X	X	X	X		X		X	X			X	X		X	X		X	X
PWa63	1	3071	KL7	OCL1	208/1806	CC208	2	CC2	R	R	R	R	R	R	R	R	R	R	S	R	R	R	R	S				X	X	X	X	X	X	X		X		X	X			X	X	X	X	X	X	X	X
PWa72	1	3071	KL7	OCL1	208/1806	CC208	2	CC2	R	R	R	R	R	R	R	R	R	S	S	R	R	R	R	S				X	X	X	X	X	X	X		X		X	X			X	X		X	X		X	X
PWb1	1	3071	KL7	OCL1	208/1806	CC208	2	CC2	R	R	R	R	R	R	R	R	R	I	S	S	R	R	R	S				X	X	X	X	X	X	X		X		X	X			X	X		X	X		X	X
PWb15	1	3071	KL7	OCL1	208/1806	CC208	2	CC2	R	R	R	R	R	R	R	R	R	R	S	R	R	R	R	S				X	X	X	X	X	X	X		X		X	X			X	X		X	X		X	X
PWb31	1	3071	KL7	OCL1	208/1806	CC208	2	CC2	R	R	R	R	R	R	R	R	R	I	S	R	R	R	R	S				X	X	X	X	X	X	X		X		X	X			X	X		X	X		X	X
PWb39	1	3071	KL7	OCL1	208/1806	CC208	2	CC2	R	R	R	R	R	R	R	R	R	I	S	R	R	R	R	S				X	X	X		X	X	X		X						X	X		X	X		X	X
PWb59	1	3071	KL7	OCL1	208/1806	CC208	2	CC2	R	R	R	R	R	R	R	R	R	S	S	R	R	R	R	S				X	X	X	X	X	X	X		X		X	X			X	X		X	X		X	X
PWa43	40	3136	KL2	OCL1	208/1806	CC208	2	CC2	R	R	R	R	R	R	R	R	R	R	S	R	R	R	R	S	X	X	X	X	X	X	X	X	X	X		X	X	X	X	X	X	X	X		X	X		X	X
PWa47	40	3136	KL2	OCL1	208/1806	CC208	2	CC2	R	R	R	R	R	R	R	R	R	R	I	R	R	R	R	S	X	X	X	X	X	X	X	X	X	X		X	X	X	X	X	X		X		X	X		X	X
PWa60	40	3136	KL2	OCL1	208/1806	CC208	2	CC2	R	R	R	R	R	R	R	R	R	R	S	R	R	R	R	S	X	X	X	X	X	X	X	X	X	X		X	X	X	X	X	X		X		X	X		X	X
PWb4	225	2088	KL2	OCL1	208/1806	CC208	2	CC2	R	R	R	R	R	R	R	R	R	S	S	R	R	R	R	S	X	X	X	X	X	X	X	X	X		X	X	X	X	X	X	X		X	X	X	X	X	X	X
PWa53	Orphan	3135	KL2	OCL1	1905/Ox_New86	CC208	2	CC2	R	R	S	R	R	R	R	R	R	I	S	R	R	R	R	S				X	X	X	X	X	X	X		X		X	X				X		X	X		X	X
PWb42	13	512	KL49	OCL1	457/1891	CC208	2	CC2	R	R	S	R	R	R	R	R	R	R	S	R	R	R	R	S				X	X	X	X	X	X	X				X	X				X		X			X	X
PWb5	13	512	KL49	OCL1	457/1891	CC208	2	CC2	R	R	S	I	R	R	R	R	R	I	R	R	R	R	R	S				X	X	X	X	X	X	X				X	X				X		X			X	X
PWb70	13	512	KL49	OCL1	457/1891	CC208	2	CC2	R	R	R	I	R	S	R	R	R	I	I	S	R	R	R	S				X	X	X	X	X	X	X				X	X			X	X		X			X	X
PWa26	13	2092	KL49	OCL1	457/1891	CC208	2	CC2	R	R	R	R	I	R	R	R	R	R	S	R	R	R	R	S				X	X	X	X	X	X	X				X	X				X		X			X	X
PWb10	13	2092	KL49	OCL1	457/1891	CC208	2	CC2	R	R	R	R	R	S	R	R	R	I	R	R	R	R	R	S				X	X	X		X	X	X		X						X	X		X			X	X
aID, patient number.
bCAZ, ceftazidime; CIP, ciprofloxacin; SXT, trimethoprim-sulfamethoxazole; SFP, cefoperazone/sulbactam; FEP, cefepime; TOB, tobramycin; TZP, piperacillin-tazobactam; IPM, imipenem; MEM, meropenem; MIN, minocycline; TGC, tigecycline; AMK, amikacin; DOX, doxycycline; LVX, levofloxacin; SAM, ampicillin/sulbactam; CST, colistin.
cThe letter “X” denotes availability of data.
[truncated: 83 more columns]
